# Supplementary material for: Multi-omics analysis and evidence of IL1R1 as a potential biomarker for diabetes-associated intervertebral disc degeneration
Source: Front Immunol. 2025 Oct 15;16:1692185. doi: 10.3389/fimmu.2025.1692185 (PMC12568676; doi:10.3389/fimmu.2025.1692185)
Supplement: Supplementary file 3 [file Table1.xlsx]

## Sheet: Sheet1
Table 1. Detail of the database
Dataset ID	Platform	Data Type	Species	Tissue Type	Sample Groups
GSE124272	GPL21185	Expression profiling by array	Homo sapiens	whole blood	16(degenerated disc-8、healthy volunteer-8)
GSE34095	GPL96	Expression profiling by array	Homo sapiens	human intervertebral disc	6 (degenerated disc-3 、non-degenerated disc -3)
GSE7014	GPL570	Expression profiling by array	Homo sapiens	skeletal muscle	36(DM1-10、DM2-20、Normal-6 )
DM，diabetes mellitus.
