# Supplementary material for: Multi-omics analysis and evidence of IL1R1 as a potential biomarker for diabetes-associated intervertebral disc degeneration
Source: Front Immunol. 2025 Oct 15;16:1692185. doi: 10.3389/fimmu.2025.1692185 (PMC12568676; doi:10.3389/fimmu.2025.1692185)
Supplement: Supplementary file 4 [file Table2.xlsx]

## Sheet: Sheet1
Table 2. Statistical analysis of IL1R1 gene expression levels in different subclusters of nucleus pulposus cells
	Comparison					p_value	p_value_formatted
1	EffectorNPc	n(n=214)	vs	IM-INTNPc	n(n=371)	9.48381e-09	9.48e-09
2	EffectorNPc	n(n=214)	vs	IS-ESNPc	n(n=1910)	0.0242137	0.0242
3	EffectorNPc	n(n=214)	vs	OCNPc	n(n=290)	2.36201e-05	2.36e-05
4	EffectorNPc	n(n=214)	vs	NPPCs	n(n=203)	0.000567643	0.000568
5	IM-INTNPc	n(n=371)	vs	IS-ESNPc	n(n=1910)	1.20254e-06	1.2e-06
6	IM-INTNPc	n(n=371)	vs	OCNPc	n(n=290)	0.15827	0.158
7	IM-INTNPc	n(n=371)	vs	NPPCs	n(n=203)	0.0423904	0.0424
8	IS-ESNPc	n(n=1910)	vs	OCNPc	n(n=290)	0.00206353	0.00206
9	IS-ESNPc	n(n=1910)	vs	NPPCs	n(n=203)	0.0455684	0.0456
10	OCNPc	n(n=290)	vs	NPPCs	n(n=203)	0.541959	0.542
