# Supplementary material for: Multi-omics analysis and evidence of IL1R1 as a potential biomarker for diabetes-associated intervertebral disc degeneration
Source: Front Immunol. 2025 Oct 15;16:1692185. doi: 10.3389/fimmu.2025.1692185 (PMC12568676; doi:10.3389/fimmu.2025.1692185)
Supplement: Supplementary file 5 [file Table3.xlsx]

## Sheet: Sheet1
geneSymbol	GSM3526782	GSM3526783	GSM3526784	GSM3526785	GSM3526786	GSM3526787	GSM3526788	GSM3526789	GSM3526790	GSM3526791	GSM3526792	GSM3526793	GSM3526794	GSM3526795	GSM3526796	GSM3526797	GSM841717	GSM841718	GSM841719	GSM841720	GSM841721	GSM841722
A1CF	3.32722829455208	3.87992729355208	4.81689884555208	3.25002552955208	3.63134960155208	3.29452666855208	3.28857898955208	3.23396020655208	3.26423025855208	3.29638251255208	3.26670273755208	3.29599284955208	3.27133426455208	5.25353177155208	3.26992684355208	3.25852851855208	3.42751915744792	3.53108015744792	3.55893115744792	3.57680015744792	3.68407315744792	3.55876815744792
A2M	3.86485492436458	3.35739378036458	4.00755018436458	5.58684111236458	3.18988691536458	3.08460182636458	3.50850776036458	3.24848272236458	3.60475742636458	5.66507850436458	4.32177150236458	3.89420741736458	3.39609460636458	4.09329852936458	5.09034464136458	4.65382264736458	3.99582223963542	4.03523623963542	4.02134123963542	3.89416423963542	4.06344623963542	4.20280023963542
A4GALT	6.31940003664583	5.02973940764583	5.42722903164583	4.88556726464583	5.24929504964583	5.44093585464583	4.93989102964583	5.57777421864583	5.29517126964583	5.02955432464583	5.06138371764583	4.82112573964583	5.65081928764583	5.86124387264583	4.28651234764583	4.69120338764583	5.21584719835417	5.21621719835417	5.24959519835417	5.08323319835417	5.32988419835417	5.24279019835417
A4GNT	3.41164849140625	3.40163019240625	3.40163019240625	3.41300282140625	3.38199026340625	3.41214263940625	3.38724150540625	3.41538357440625	3.39594199640625	3.43452839140625	3.41214263940625	3.44063548640625	3.40528969240625	3.33078016140625	3.39261327940625	3.39588212240625	3.42744371559375	3.43552571559375	3.51338671559375	3.37108471559375	3.30108071559375	3.36365971559375
AAAS	6.82275044011458	7.19243750211458	6.82005622211458	7.13615015811458	6.86113406811458	6.83812368011458	6.88975160911458	6.69555914211458	7.12714543011458	7.39883279011458	7.13237624611458	7.00628577211458	7.19795910211458	7.39331332111458	7.51818074811458	7.19725539311458	7.06367930988542	6.94451530988542	7.29871230988542	7.26215730988542	6.98372330988542	6.90745430988542
AACS	5.35772275761979	5.35431631161979	6.17221197661979	6.23476662861979	4.94081207161979	5.31072548311979	6.23314944211979	5.17829546861979	5.65008531911979	5.89227168111979	5.62992394561979	5.45366927911979	5.47071479511979	6.05192404061979	6.19585593461979	5.90282859611979	5.72197427488021	5.64116527488021	5.92217627488021	5.47233027488021	5.66179027488021	5.71654127488021
AADAC	3.49954620189583	3.39445086289583	3.41230778839583	3.44530251539583	3.37218810239583	3.40406526939583	3.68584661839583	3.40787903989583	3.74348989289583	3.41514402139583	3.41676198239583	3.43665919389583	3.38522895339583	3.39329869489583	3.58701980539583	3.48183014939583	3.47208052660417	3.45894552660417	3.46443852660417	3.46658652660417	3.45884352660417	3.48448752660417
AAGAB	6.96681861439583	7.24886964539583	7.16402199939583	7.59216362039583	7.12819012339583	6.91968960339583	7.07067922039583	7.18530530539583	7.32598943339583	7.27338663539583	7.42845489439583	7.19105045639583	7.20707623639583	7.38136756339583	7.39756985439583	7.28478731039583	7.22327436560417	7.28683336560417	7.25953336560417	7.24725336560417	7.24628086560417	7.14885736560417
AAK1	6.92175	6.61194	6.20248849016667	6.37134088266667	6.54421317283333	6.47050176616667	6.33024282116667	6.20033354133333	6.85335917233333	6.77647268516667	6.49553726733333	6.59290984583333	7.08742090133333	6.68143828866667	6.7241	6.55341	6.62945	6.59156	6.56447	6.59394	6.57245	6.57967
AAMDC	6.44549386462847	7.16342217962847	6.99589379962847	7.19374746962847	5.94626286362847	6.70446441062847	7.03137130362847	6.87623348562847	6.77659371462847	6.96081982662847	6.99414631562847	6.75364799062847	6.31516982662847	6.43774004262847	6.89557658862847	6.69628076262847	6.78176958337153	6.81927391670486	6.91335758337153	6.67448791670486	6.67688758337153	6.70429758337153
AAMP	6.68627633811458	6.81475424911458	7.34992751211458	7.27545608711458	6.27088624911458	6.64327244111458	6.86177411511458	6.12122329711458	6.98521296111458	7.10329667511458	6.81158884911458	7.07658097211458	6.85735909011458	6.91186777911458	7.32926632611458	7.11248156311458	6.67519886488542	6.75252986488542	7.17236986488542	6.99507786488542	6.90562886488542	6.82840386488542
AANAT	3.26131415230208	3.79923728230208	3.34374726130208	3.32536184530208	3.25353083430208	3.30126276030208	3.98464112030208	3.30957796030208	3.55287912330208	3.26661268030208	3.26667846630208	3.96907262830208	3.83302731630208	3.26914510530208	3.94939427530208	3.67407108230208	3.47212995169792	3.47585895169792	3.61075795169792	3.43171795169792	3.57794895169792	3.56641895169792
AAR2	7.64204	7.42083	7.55507	7.69829	6.76215	7.4704	7.43985	7.3148	7.89366	7.82545	7.79254	7.79661	7.63182	7.93465	7.85584	7.73223	7.60384	7.58018	7.62485	7.63736	7.60448	7.61162
AARS	6.56491034772917	6.48841428372917	6.60827175372917	6.77640084872917	4.64891009172917	6.39275785672917	6.82257745272917	5.90057018772917	6.92325328572917	7.12969511372917	6.76074374672917	6.88200181472917	7.12453171772917	6.89515246172917	7.21413948572917	6.64733983272917	6.82281855927083	6.60175555927083	6.65853055927083	6.55825155927083	6.36935555927083	6.65666455927083
AASDHPPT	7.0610506185625	7.0612301115625	7.0384403285625	7.3925025895625	6.4727654025625	7.1404844565625	7.4733860385625	6.9977240115625	7.7507806235625	7.5182402765625	7.5290873415625	7.4541116385625	6.8383475205625	7.3002108935625	7.6284425195625	7.3518256995625	7.3361403794375	7.4702133794375	6.9493543794375	7.4429673794375	7.1285683794375	7.1759923794375
AASS	3.4118604344375	4.6450311184375	3.3025646224375	4.1596043894375	2.6236851704375	3.3449348064375	4.2686940234375	4.1322687094375	4.4002807164375	4.0476099284375	3.5948860884375	3.2506807974375	3.8028304934375	3.2880494314375	4.8693206954375	4.5965019594375	3.8486104615625	3.8664194615625	3.9027799615625	3.8482579615625	3.8624974615625	3.8234859615625
AATF	8.18941864541667	7.86224151941667	8.10125720041667	8.29495975541667	8.14003900241667	8.12125832741667	7.91330484841667	7.97209968741667	8.00574472341667	8.06185701141667	8.05907878441667	8.14250285441667	8.00650514141667	8.31433718141667	8.26514796441667	8.06007560741667	8.19499293258333	8.14582993258333	8.07736893258333	8.05651193258333	8.03724093258333	8.05424093258333
AATK	6.96747071565625	6.78447669498958	6.08750684165625	5.80937078532292	7.74789970765625	7.48190867732292	6.22513876498958	6.54679596932292	5.87516519332292	5.70742725565625	5.86755277632292	6.53439715098958	6.75204157332292	6.28587761898958	6.27158051765625	6.69429891965625	6.49369298934375	6.47689098934375	6.46650298934375	6.53171998934375	6.43420598934375	6.46157798934375
ABAT	5.32702609584375	5.89317044434375	4.78985454584375	5.15392586334375	5.77184720034375	5.12758297284375	5.80349935434375	5.62937319434375	4.97451993984375	5.31127575034375	5.24813473634375	5.07577588434375	5.94154815584375	5.05706048584375	5.00804344934375	5.16449267334375	5.38888350498958	5.35502883832292	5.25930117165625	5.23025850498958	5.36703683832292	5.37841517165625
ABCA1	5.92725839882118	6.66069457432118	6.14225856382118	5.89443662632118	7.65486758032118	5.59238763932118	6.54737131732118	6.69255153532118	5.61630554582118	5.98369829082118	5.85763246432118	6.40336330382118	6.22718187082118	5.70496912482118	5.57143422332118	5.97644688932118	6.15506284401215	6.15673417734549	6.09424784401215	6.11760151067882	6.26265551067882	6.13351984401215
ABCA11P	4.3311305715625	5.1812741495625	5.3702587645625	5.3109522925625	4.8850212085625	5.1168368375625	5.1481534285625	3.3289851835625	6.1275903805625	5.1839476265625	5.1450332175625	5.0135697385625	4.6598314865625	4.1474642095625	6.0296459975625	5.0726134575625	5.0411682844375	4.9757622844375	4.9926922844375	4.9880662844375	5.0037862844375	5.0181402844375
ABCA12	3.61759	3.23103	3.34734	3.29931	3.21976	3.3025	3.24502	3.25336	3.24465	3.3298	3.30492	3.34343	3.25349	3.23972	3.25664	3.25354	3.25701	3.22021	3.2973	3.31192	3.38042	3.31145
ABCA2	5.50499813944965	5.11897250544965	4.74635858344965	5.04248208894965	6.40135335144965	4.84981026344965	4.59165587494965	4.84400334744965	4.73031587644965	4.45094642244965	5.70584068944965	5.01705635694965	5.39416708244965	5.49931422394965	4.69799034894965	5.41874590244965	5.09783163555035	5.06598663555035	5.20117396888368	5.00707163555035	5.22886930221702	5.15432096888368
ABCA3	5.14104624857292	4.75293599857292	5.20077398157292	5.86754247157292	4.95802305857292	5.15328650957292	5.43470264357292	3.45500969657292	5.67171497757292	5.06231609157292	6.42410265657292	5.55870771257292	5.22742570357292	5.68264124057292	6.18934068557292	5.52100300757292	5.30654895942708	5.28127195942708	5.37066795942708	5.25691395942708	5.40370295942708	5.36860895942708
ABCA4	3.4525613955625	3.4171918385625	3.4757091345625	3.4280335735625	3.4023607245625	3.4650384515625	3.4459833555625	3.4137010315625	3.4194464855625	3.4799331525625	3.4306827935625	3.4810538425625	3.4431649885625	3.6781266035625	3.4102854585625	3.4225082645625	3.4914538184375	3.4362628184375	3.4939358184375	3.4526998184375	3.4455508184375	3.4047648184375
ABCA5	5.36847437578125	6.40200993778125	5.96054652678125	6.90841131378125	6.20836581478125	6.18930564578125	6.50128874678125	5.75146270178125	6.80117558378125	6.48310488778125	6.97640810678125	6.40971202678125	6.13780465578125	5.65687179178125	6.80313618478125	6.44567723878125	6.35213472121875	6.34208272121875	6.38944572121875	6.19680172121875	6.28814772121875	6.30779572121875
ABCA6	3.91984887852083	4.36704867052083	4.08935632452083	4.06526982352083	2.95553279052083	3.73105256252083	3.77172931352083	4.31778526552083	4.48782217552083	4.34920047652083	4.01339224652083	4.22350996452083	4.12632762052083	4.06239181452083	4.45324081652083	4.88122527452083	4.10514170947917	4.13377670947917	4.15266570947917	4.10417770947917	4.08074570947917	4.10401770947917
ABCA7	8.56766503765625	7.88179199865625	7.62047597765625	7.57114347065625	9.06753379865625	7.51341847465625	8.14068101365625	7.07645540065625	7.17209909065625	7.30409102265625	7.50095685065625	7.27522513765625	7.59542876665625	7.51016327565625	7.34743546965625	7.49693475565625	7.68689922134375	7.55274622134375	7.74844222134375	7.61438922134375	7.73141722134375	7.65666822134375
ABCA8	3.10103180463542	3.07116862913542	3.09921404863542	3.07643493663542	3.06936432413542	3.09337804663542	3.09237545913542	3.07515644013542	3.08109657513542	3.10589334013542	3.07702756763542	3.09956391463542	3.08522492213542	3.17630629563542	3.07797619913542	3.07899973163542	3.08725193136458	3.09947393136458	3.10303193136458	3.03664893136458	3.11695393136458	3.10421893136458
ABCB1	4.05869682569271	4.85787351919271	4.40215439819271	5.29497786519271	4.99242918219271	4.35283274369271	4.97828295869271	2.44855208519271	5.09455172769271	5.46989692419271	6.30245582819271	4.87429580419271	4.23046358519271	4.59336068719271	5.49600208369271	5.11888212519271	4.81668510480729	4.81002210480729	4.79962210480729	4.77152410480729	4.74989310480729	4.76439410480729
ABCB11	3.28426578842708	3.25512803042708	3.24705073642708	3.24200109842708	3.24431736542708	3.23952044842708	3.25622095242708	3.24203376342708	3.25693316342708	3.20184357242708	3.26256121742708	3.21776135942708	3.23081153442708	4.01712943042708	3.24967515242708	3.24927685442708	3.27699573757292	3.35613723757292	3.27205323757292	3.24716273757292	3.26293973757292	3.34591023757292
ABCB4	4.95251145632292	5.77826860832292	5.44192083732292	5.64807830132292	5.40179249632292	5.09963865132292	5.89800674032292	4.52367293432292	7.09523554532292	6.55867224832292	5.78457375032292	5.97384613732292	4.87565292232292	4.23881015532292	6.02723707332292	5.33243724632292	5.54002636067708	5.63307936067708	5.50957836067708	5.55446236067708	5.45287636067708	5.54636036067708
ABCB6	6.62652456911458	6.77838268311458	6.40779117911458	5.95323382911458	7.16641373011458	6.24009807511458	6.61144032011458	6.31704330911458	6.45440713711458	6.80418022211458	6.30932416311458	6.65855723411458	6.46080976511458	6.52377902011458	6.19108133711458	6.49422437911458	6.56620001788542	6.44047001788542	6.58951401788542	6.64014101788542	6.34216501788542	6.42049401788542
ABCB7	6.93804228705208	7.25106032805208	6.96402663905208	7.19465459905208	6.54822471505208	6.99637849405208	7.09790049805208	6.96774646305208	7.43256221705208	7.39910972605208	7.41197959805208	7.33200817105208	6.88946938305208	6.99251816105208	7.36604338605208	7.24289377605208	7.16067748594792	7.25511948594792	7.10851048594792	7.03799948594792	6.95119048594792	7.24573448594792
ABCB8	5.49064381045312	5.52008282045313	5.34072660545313	5.16355585995313	4.76378966845312	5.07081329295313	5.44635929795312	4.82906978545313	5.40373397295313	5.72479850145313	6.18231679245312	5.64317807945312	5.66745497345312	5.39758325945312	5.89997590745312	5.66114696495312	5.46920984954687	5.40949584954688	5.59615484954687	5.47529584954687	5.46685784954687	5.28494684954688
ABCB9	4.21710179657812	3.45707881257812	4.51260824707812	4.57334889507812	3.27159590157812	3.11827700007812	4.38050900907812	3.11064905307812	3.88860001907812	6.40789939157813	3.75079307007812	4.79180002407812	3.74605619157812	5.47279216157812	5.48408351407812	3.22962889557812	4.29449712392188	4.22434962392188	4.30447412392188	4.18079812392187	4.09520912392188	4.18048012392187
ABCC1	7.10482653983333	6.79783397683333	6.52054828983333	7.13513332883333	6.04911877383333	6.71956731083333	6.65602879483333	6.08744814683333	6.78768703783333	6.54599321383333	6.63136201283333	6.74006475083333	6.39488035083333	6.58823176283333	7.01774838183333	6.88459593283333	7.02197512116667	6.68440862116667	6.77932112116667	6.21116612116667	6.94400912116667	6.35702062116667
ABCC10	6.2775799651875	5.97364382852083	6.0566760001875	5.70983049052083	6.02040583852083	6.42139186485417	6.0553759511875	6.8016133571875	6.06663516252083	6.68630024685417	5.83426231485417	5.6396329931875	6.46881649785417	6.61223140452083	5.9013793861875	5.9860304921875	6.2509077788125	6.0392897788125	6.1653787788125	6.3556592788125	6.1923182788125	5.9383732788125
ABCC2	4.33296848286458	4.39236472786458	4.29830226736458	4.58771291586458	4.72919850436458	4.24396183636458	4.90348576836458	4.15264310386458	4.31873615486458	4.28634509286458	4.40189177936458	4.19319061386458	4.27251636636458	3.90075677336458	4.69943225886458	4.27266310236458	4.40629244263542	4.38309644263542	4.35074344263542	4.38005344263542	4.35574644263542	4.36888144263542
ABCC3	7.11355745263542	6.37033535763542	7.14579696263542	5.72910318163542	6.89185626963542	6.41666889463542	6.82986854163542	7.81786582263542	6.14662995963542	5.21341742163542	6.05956520363542	5.98674820463542	6.36377475463542	7.12461791413542	5.76758319213542	6.11732284563542	6.55082041536458	6.40607041536458	6.25978991536458	6.18044691536458	7.03560791536458	6.22778141536458
ABCC4	5.73894770769792	4.86590014469792	5.15731401369792	4.60199493269792	4.86109496369792	5.30103474269792	4.09528450769792	6.53293119569792	4.54880899769792	4.56736574869792	5.21853820369792	4.80401038069792	5.60548398569792	5.24451252669792	4.57673571569792	5.03627537869792	5.16622523830208	5.27130023830208	4.88193223830208	5.15490723830208	4.83980323830208	4.96941923830208
ABCC5	7.06911991335417	6.7455812536875	5.97976991602084	6.71649776035417	7.40139593802084	6.61470884302084	6.34919642802084	6.6427468006875	6.23103209402084	6.4474466516875	6.74452653502084	6.56273040135417	6.87580950002084	6.44790526702084	6.4225551416875	6.71747486235417	6.58165158164583	6.58206958164583	6.58414358164583	6.61400558164583	6.67886958164583	6.69744658164583
ABCC8	3.48839261866667	4.52360212066667	3.91146921866667	3.32921586666667	5.27062068866667	3.48571011766667	3.23060258666667	4.26321906166667	3.23109317366667	6.82224624266667	3.33832465066667	4.21328583066667	3.24981927766667	3.95511828866667	3.25855190066667	3.57541169466667	3.97170412533333	3.89891462533333	3.94209812533333	3.91739762533333	4.00804612533333	3.94184562533333
ABCC9	3.23738442900694	3.56088487900694	3.22705833350694	3.22785649750694	3.21604194100694	3.22384520300694	3.22594099050694	3.22303341650694	3.22935325250694	3.22340120150694	3.24014761750694	3.22991159800694	3.22471885200694	3.30566960950694	3.35744532400694	4.13654559700694	3.31633553249306	3.30031886582639	3.32500419915973	3.34470253249306	3.33360686582639	3.28849653249306
ABCD1	5.78832	5.24688	6.08487	5.15419	5.74321	5.75986	5.64534	5.47589	5.39603	5.52837	5.26211	5.54634	4.87363	5.62761	5.51154	5.73623	5.50797	5.45402	5.72738	5.42962	5.51665	5.50702
ABCD2	3.59353666894792	4.56177967894792	3.69371177494792	4.92426304394792	4.08632529194792	4.12998447994792	4.67806840194792	4.40385841394792	5.29077592194792	4.90468017794792	5.22201855794792	4.90860888394792	3.78943057294792	3.36488099294792	5.31935399094792	4.44522545694792	4.42894256105208	4.44952556105208	4.44550356105208	4.43920856105208	4.44968556105208	4.53082256105208
ABCD3	4.30459770059375	5.29408904709375	4.99928559609375	5.53897857009375	5.05002792959375	5.15274151059375	5.12649644809375	4.10590425659375	5.62381493459375	5.31418986009375	5.62097454859375	5.22481183109375	4.87172735759375	5.33818114409375	5.64652244359375	5.63487100409375	5.51610688640625	5.45344688640625	4.79223588640625	5.16653588640625	4.89657088640625	5.24280888640625
ABCD4	4.92687322695833	5.22116277495833	4.31305813395833	4.78441705295833	5.81120362995833	4.84976762229166	4.77944881095833	4.52633	4.77884	5.05497	5.07421943529166	5.09030475595833	5.27191538795833	5.40910300795833	4.91211	5.32958036529166	5.09448439404167	4.99456939404167	5.03946089404167	4.97214489404167	4.90514789404167	5.04418289404167
ABCE1	5.72695637348958	6.17531041698958	6.15917528248958	6.53472172398958	4.68795886748958	6.14129493398958	6.41422405298958	5.58211856748958	6.80757376048958	6.68987414598958	6.53634346248958	6.65790819448958	5.96808522148958	6.10749557448958	6.68886476648958	6.42538420998958	6.22798193051042	6.32609593051042	5.75229243051042	6.65963193051042	6.15580843051042	6.11692293051042
ABCF1	7.83657597266667	7.70897259766667	7.92323397266667	8.07437241766667	7.06018154466667	7.82300979766667	7.64743345966667	7.33126603766667	7.99535672766667	8.03779679366667	7.97346510966667	8.01051098266667	7.73371131266667	7.96484724466667	8.26133679266667	7.94102223866667	7.79258047933333	7.75489247933333	7.65922147933333	7.78215047933333	8.08521247933333	7.92210247933333
ABCF2	6.50491684340625	6.60446531840625	6.66995170340625	6.76419087540625	5.80191649740625	6.56287544440625	6.79736321940625	6.03869005540625	6.73988058040625	6.87085905040625	6.75036645140625	6.72213081140625	6.43524730040625	6.74676791440625	7.30170681840625	6.79963944540625	6.56428192059375	6.64045552059375	6.56033912059375	6.61805492059375	6.80305932059375	6.60542232059375
ABCF3	8.01142551659375	7.87075899359375	7.83081765359375	7.89121643359375	7.75384880559375	7.82830755359375	7.82505989859375	7.64904740359375	8.00517488259375	8.14787478059375	7.94940285359375	7.85399958159375	8.06334009759375	8.11221674759375	8.21713763159375	8.10959536459375	7.85540101240625	7.82815101240625	8.06812701240625	7.89668901240625	8.04384701240625	7.97749401240625
ABCG1	6.66894607644792	6.49355555244792	5.51725997944792	6.13965467044792	7.58108268844792	6.09220307244792	6.49161392344792	6.11628441744792	5.65672211144792	5.85282432744792	6.31495532044792	6.79647303544792	6.07313010944792	5.99185187444792	5.79841894444792	5.97494530244792	6.26329025455208	6.22818525455208	6.20879625455208	6.21295175455208	6.18391975455208	6.23782725455208
ABCG2	4.24290836977083	2.90709962377083	4.51754554777083	3.50458285977083	3.45649840077083	3.96580831477083	4.01369689577083	4.82853554077083	3.47017905977083	4.28169909177083	4.51279649677083	4.31251549977083	4.59578783977083	4.04333809177083	4.34939570877083	4.19998956877083	4.10610239022917	4.09326139022917	4.08769239022917	4.04685239022917	4.09531539022917	4.02166739022917
ABCG4	3.55884015755208	3.55719434155208	3.54431939155208	3.57487019055208	3.53755913455208	3.55758238955208	3.53284710955208	3.57718703355208	4.12259753655208	3.54937821555208	3.55928039755208	3.55552761055208	3.61890981355208	4.92310122855208	3.53295059155208	4.61757180355208	3.74459064244792	3.76877764244792	3.71209164244792	3.74787964244792	3.75609864244792	3.74045564244792
ABCG5	3.68147830910417	3.69537486810417	3.94079540310417	3.88882696810417	2.45714126910417	4.25048598110417	5.08787961910417	2.46555211610417	4.91535571310417	5.04783910510417	4.61894773410417	4.35026307210417	3.97555031710417	2.52287886410417	4.54622435410417	4.66283699810417	4.04763958489583	4.02945158489583	3.89421358489583	4.03883858489583	3.99866358489583	4.03147958489583
ABHD10	4.10851363929167	4.40280834929167	3.63769846129167	3.53253485229167	3.50648703929167	3.51199005429167	3.69690359429167	3.52171542029167	3.84456735929167	3.51257425629167	3.99213640329167	3.51802488429167	3.50224586729167	3.58564804229167	4.77252754229167	3.48701012329167	3.67717378470833	3.78828678470833	3.75744678470833	3.77331578470833	3.78068378470833	3.77311278470833
ABHD11	6.20624829929167	5.97809057195833	6.60022767695833	6.16783398595833	6.19167446229167	5.94125255995833	6.16868214929167	6.20884876995833	5.91610263895833	5.82830555895833	6.03068	6.12463	5.79207673495833	6.45988	6.07135	5.91168	6.15952	6.12564	6.04091	5.97304	6.32398	5.97599
ABHD17A	8.80475723571875	8.55042615505208	8.78843414338542	9.22204038871875	8.76140138038542	8.56497790105208	8.49735522238542	8.17571120305208	8.75454723938542	8.65645389338542	9.22269935305208	8.56275397171875	9.11668172238542	9.14722281371875	9.14953554471875	9.26055086571875	8.76896648128125	8.61479348128125	9.11398948128125	8.54404148128125	9.12711948128125	8.79442048128125
ABHD17B	5.84558926449479	6.05483768949479	5.80286414599479	6.14327735949479	5.92039614149479	6.02229406649479	6.10438821749479	5.70661439849479	6.35150522599479	6.17926298299479	6.34458075699479	6.35037752749479	5.96495916799479	5.95279015349479	6.34412456199479	5.90213737699479	5.98621610650521	6.06474610650521	6.04108110650521	5.94388010650521	6.20021310650521	6.13511310650521
ABHD2	5.88546788096875	5.22614117496875	5.76888430196875	5.57959647096875	7.15497158796875	5.89835605696875	6.26167466796875	5.19054987096875	5.38672959396875	5.18104555696875	6.10275728196875	5.71489862296875	5.89713198896875	4.96453988796875	5.86971703596875	6.22505985896875	5.81140911503125	5.84368386503125	5.69342736503125	5.74518036503125	5.77837536503125	5.74324461503125
ABHD3	6.58776	6.57305	6.81442	6.79105	7.37661	5.92938	7.04318	6.40498	5.97122	5.66674	6.43654	6.44944	5.9952	6.11267	6.1843	6.66424	6.57252	6.37133	6.2643	6.5422	6.45166	6.42329
ABHD4	8.29648500572917	7.37240731772917	7.33566655372917	7.34614874572917	8.50418184172917	7.83729045872917	7.64398988472917	8.05963739372917	6.91082343872917	7.13556301672917	7.50966315072917	7.50414490372917	7.85361563072917	8.03731116772917	7.57091568972917	7.42706809772917	7.67544768527083	7.67275968527083	7.58699468527083	7.41446368527083	7.68938168527083	7.84029468527083
ABHD5	8.51816514883334	7.51907459983334	7.57987274283334	7.29805452183334	9.32223248883334	8.12451675883333	8.36853552883333	7.84991285183334	6.62595921183334	6.93254802783334	7.76228417283334	7.86466165783334	7.83420449983334	7.75995112983334	7.20939464783334	7.75423837583334	7.78988639783333	7.77049439783333	7.67527639783333	7.82678339783333	7.81094539783333	7.74796639783333
ABHD6	6.20595	6.64452	6.50912	6.88907	5.69532	6.44892	6.69766	5.96254	6.73922	6.70015	6.7854	6.87398	6.48094	6.37443	6.79336	6.89014	6.56774	6.5039	6.59911	6.57453	6.52588	6.48787
ABHD8	7.69622224685417	7.66595118985417	7.22419300685417	7.36715918585417	7.43316660185417	7.66106780085417	7.61917583685417	7.51452394085417	7.55795488085417	7.46614594985417	7.66332504785417	7.71442912785417	7.60199501885417	7.88888507485417	7.71769972485417	7.51179662085417	7.57427787014583	7.58091487014583	7.70454387014583	7.46830087014583	7.57779287014583	7.58305387014583
ABI1	6.5270824756875	6.7235240456875	7.0214209256875	7.4150971416875	7.0019554726875	6.9518047966875	7.0954266936875	6.5633766626875	7.0647742526875	6.7551958026875	7.0180090336875	7.0678615166875	6.5186266456875	6.5983833396875	7.0047891366875	6.7862604786875	6.8215420263125	6.8815210263125	6.6196705263125	6.9022410263125	6.9756290263125	7.0919920263125
ABI2	6.34585869013542	6.35073148613542	6.22262970113542	6.69362792513542	5.31968576013542	6.30338709413542	6.49334064313542	5.38872090913542	7.14501638113542	6.82204478313542	7.08905951213542	6.75650703813542	6.84094789513542	6.19034601413542	7.02859707113542	6.67624239513542	6.44672862286458	6.45711112286458	6.48113062286458	6.44769187286458	6.48770862286458	6.55465787286458
ABI3BP	3.73383158696875	3.55236183930208	3.32235866430208	3.40658531030208	3.49233566096875	3.54575951263542	3.30381721530208	3.69629098563541	3.31928068296875	3.34266664296875	3.33848150363542	3.38111419463542	3.33088250696875	3.37369074830208	3.32978027430208	3.37644908730208	3.33223906769792	3.26966006769792	3.39603606769792	3.56915106769792	3.43425006769792	3.56579606769792
ABL1	5.14571246964583	4.88078975464583	5.96564810114583	5.47657185764583	4.82903980814583	6.09496850264583	5.39204403614583	4.75951044714583	6.28211928264583	6.33894792214583	6.36792961164583	6.22296099264583	5.95115013364583	5.62800609614583	6.14092734514583	5.60189387114583	5.33845809785417	5.68069109785417	5.88469509785417	6.01286809785417	5.66653109785417	5.57108909785417
ABL2	5.06516951861198	4.94326179036198	4.84207860711198	4.71714216786198	5.80587263511198	4.64131807686198	4.86382097211198	4.48059270336198	5.10453223386198	4.86685459236198	5.15711683136198	4.98618146611198	4.68949747261198	4.53153453461198	5.02080157361198	4.70318409561198	4.84761062113802	4.85240062113802	4.91611862113802	4.91313362113802	4.97713262113802	4.90071362113802
ABLIM1	6.79022136371875	7.03769637438542	6.15313869038542	6.17145738438542	6.06780490071875	6.45881926205208	6.75254688705208	6.02762056605208	7.62167181138542	7.52658376438542	6.83028755871875	6.94561320505208	7.13808651638542	6.22259092705208	7.06027456638542	6.72177311705208	6.69597251428125	6.72594901428125	6.67265751428125	6.74805851428125	6.72293751428125	6.75674501428125
ABLIM3	5.31715751442188	4.48686130092188	4.92456763142188	3.90098958342188	5.64828179892188	4.02969390792188	4.30264780942188	6.26412396392188	4.30906412792188	3.35785118392188	4.05149305542188	4.04629092742188	4.48021881892188	5.97334273992188	4.17695715542188	4.25750780992188	4.45698058307813	4.66927158307812	4.54216558307813	4.82920758307812	4.61608458307812	4.45893358307812
ABO	5.40246482424479	4.93167091774479	4.80755274249479	4.77479374749479	5.18431594324479	5.04872868249479	4.84857688224479	5.52769591524479	4.75468673524479	4.49096111049479	4.59723486649479	4.77723409849479	5.23770413949479	4.83732135674479	4.83195560674479	4.78644336449479	4.96145747500521	4.99280647500521	5.03223297500521	4.93474647500521	4.77762747500521	4.86588197500521
ABR	8.04793486775521	7.49185251575521	7.35656467275521	7.31951628675521	8.08218807425521	7.37957339425521	7.43859526025521	7.09953905625521	7.35893123325521	7.14341797975521	7.69763914375521	7.67655954475521	7.71915861175521	7.69072051425521	7.53823417025521	7.67430971275521	7.45506677324479	7.50716327324479	7.60882777324479	7.33939927324479	7.91873827324479	7.43883027324479
ABT1	5.91932414939583	6.48694862039583	6.22732674739583	6.61366436039583	4.99156434239583	6.08130920439583	5.95276828339583	5.29013437439583	6.59791426739583	6.35958276539583	6.77923982039583	6.47408655139583	5.93656219039583	6.20215255839583	6.27269153739583	6.52373493539583	6.12600212760417	6.08105312760417	6.19919212760417	6.32297712760417	6.20986112760417	6.07679112760417
ABTB2	5.29072002158333	6.14606106658333	8.58672358158333	6.32243278258333	5.09562305458333	6.99459350358333	4.96818984758333	6.85333671658333	5.22898013258333	5.67729251058333	5.41238809058333	5.93364585058333	5.22118892658333	5.91974112358333	6.30598766958333	5.88882694658333	5.84629957241667	5.92324057241667	6.20939457241667	5.96207357241667	6.05933157241667	5.94180957241667
ACAA1	6.65726533297917	7.15303673447917	6.69256505447917	6.85354953647917	8.06121793347917	6.51768704547917	6.64993791297917	5.96103858797917	7.02325153347917	6.29198677797917	7.11108308247917	6.98690524297917	6.85294502997917	6.57973427247917	6.72873703597917	7.06417589197917	6.72635147952083	6.82124947952083	7.03112947952083	6.77610897952083	6.80462897952083	6.78495047952083
ACAA2	6.85482284147917	7.26513237347917	7.48560581447917	8.02927966547917	6.88958865347917	7.07809676247917	7.45524128247917	7.21973609947917	7.84541401047917	7.42157992847917	7.84629979947917	7.39843264247917	7.23533671947917	7.62940449647917	7.89911573447917	8.01264765347917	7.43978682152083	7.45518882152083	7.43602132152083	7.58006582152083	7.47542882152083	7.45065882152083
ACACA	5.85519479953125	6.09431013103125	6.29079661053125	6.07806211053125	4.91661133803125	5.56940564053125	5.96628856203125	4.75923541403125	6.05695405953125	6.46201200903125	6.53450469803125	5.99845742403125	5.41391829103125	5.21609087303125	6.49792884853125	6.57208933403125	5.90427225896875	5.90493275896875	5.88028075896875	5.91470875896875	5.83529725896875	5.91620575896875
ACACB	4.57132780277083	4.98486976410417	4.11317329877083	4.6117276804375	4.4063192424375	4.4217954044375	4.86348933810417	4.40967986777083	4.63526588777083	4.4884132264375	4.30071430277083	4.39358809677083	4.32153348377083	4.38552546410417	4.65307060577083	4.69218242010417	4.5216825345625	4.5083695345625	4.5648397845625	4.4949732845625	4.5027052845625	4.5021830345625
ACAD10	6.33201237988021	5.64035009688021	5.83756393488021	5.44895331138021	6.24167660788021	6.07397126038021	5.57867212738021	6.00594743438021	5.54949888588021	5.62768374638021	5.32397186838021	5.35175997388021	6.19484720388021	6.34637929488021	5.81426713338021	5.92322984888021	5.85491240261979	5.82541740261979	5.90786040261979	5.85846240261979	5.75283340261979	5.78455840261979
ACAD8	5.33738869317708	4.66760181017708	4.66025723817708	5.02740391417708	4.46034882717708	5.03056102517708	5.09857498517708	4.53833710017708	4.88661152417708	4.79704351617708	5.07684524817708	4.66712564417708	4.82526933517708	4.65749552817708	5.22836175917708	4.64643587517708	4.76381620982292	4.83565520982292	4.91828220982292	4.87050020982292	4.90785220982292	4.80601720982292
ACADL	3.21895332869792	3.25221887469792	3.23242963169792	3.25826553669792	3.23519682969792	3.24030187269792	3.20660384169792	3.26914663869792	3.22233660969792	3.26739505869792	3.23123649769792	3.27333235969792	3.23826405669792	3.78591790069792	3.23135548169792	3.22545075469792	3.25781499630208	3.26906049630208	3.27944049630208	3.28137549630208	3.27182849630208	3.28613199630208
ACADM	5.84772134464583	6.34089217664583	6.27083123164583	6.53335555464583	5.36740578764583	5.72791418864583	6.08470229264583	5.92329901664583	6.66067772664583	6.71573761464583	6.43159586164583	6.44281396964583	4.73317850964583	6.05434721964583	6.68795056664583	6.14049010664583	6.17212290635417	6.23952090635417	5.91121590635417	6.16399990635417	6.19363490635417	6.05559790635417
ACADS	5.69261069411458	4.78949210111458	5.31878160111458	4.92192450111458	5.38614321811458	5.43339176211458	4.11428894411458	4.22389510911458	5.26657610211458	5.36413743711458	5.37968012511458	5.00907395211458	5.20824437511458	5.82532430611458	5.31978811811458	5.80251206211458	5.16557385888542	5.15900285888542	5.38879285888542	5.12505585888542	5.16578885888542	5.14173485888542
ACADSB	5.27592808104167	5.85107641954167	5.51910686304167	6.10144515754167	5.10798866654167	5.49673369904167	5.63826184404167	5.41982102954167	6.14994917404167	6.11149636304167	6.26387398554167	5.96631468204167	5.70551687554167	5.27826236404167	6.17953455704167	6.10541491504167	5.80336195895833	5.80243395895833	5.74224595895833	5.80744595895833	5.70343695895833	5.70509695895833
ACADVL	9.79760696333333	9.58823771333333	9.52889165333333	9.49039611333333	9.82485589333333	9.55323787333333	9.64619063333333	9.90186534333333	9.62841479333333	9.42945918333333	9.48153324333333	9.35903109333333	9.76812668333333	10.0888296133333	9.92751205333333	9.98351968333333	9.62840211666667	9.38829611666667	10.3698881166667	9.39476311666667	9.76590611666667	9.57688511666667
ACAN	5.09947225274479	5.32889440924479	5.36899807624479	5.79685842874479	6.21877164224479	4.92464029024479	5.74135071674479	5.28618354924479	4.94623828474479	5.04478622924479	4.17950980774479	5.38912965124479	5.23423610924479	5.23614594424479	4.88375519874479	5.04011270674479	4.80487270608854	4.82799903942188	5.29200670608854	3.87564537275521	5.90579937275521	6.68833303942188
ACAP1	7.33072418459375	7.16745825559375	6.73408330159375	6.91279651359375	7.73892212459375	7.08207907059375	6.82610400759375	6.49783884659375	6.92238040459375	6.98809755859375	6.93094854559375	6.87523848559375	7.04903129759375	7.04326326959375	7.21216324359375	6.93636348859375	7.07143978740625	6.97269728740625	6.98617678740625	7.03272478740625	7.00793428740625	7.02183678740625
ACAP2	6.90802726121875	6.47322465421875	6.62886421121875	6.73801005421875	7.13122531421875	6.66492137421875	7.24151031621875	6.66714046621875	6.30155196621875	6.18581895021875	6.69742181021875	7.01178362521875	6.49067729021875	6.52779444021875	6.38164762921875	6.62504541721875	6.73043104878125	6.78869154878125	6.53734404878125	6.66816804878125	6.58485954878125	6.69350504878125
ACAT1	5.91507782610417	6.52134183877083	6.5870544984375	7.07526484810417	4.78926542210417	6.3436628374375	6.5664513174375	5.89901850410417	6.62573691210417	6.84465725210417	6.92700076110417	6.73754899410417	6.12435605677083	6.04353429377083	7.07336335510417	6.41964322210417	6.6987914545625	6.6442544545625	6.0192234545625	6.0564534545625	6.3871094545625	6.6290344545625
ACAT2	7.01203	7.70785	7.84969	8.17825	6.46981	7.60288	7.81099	7.11809	8.06442	8.12661	8.11353	7.8739	7.37753	7.61617	8.01093	7.95934	7.35789	7.50837	7.74672	7.71365	8.01489	7.74299
ACBD3	5.47984938245833	5.60637945345833	5.30153991245833	6.18762964745833	5.05606931445833	5.93789490745833	6.01080492845833	5.46909118345833	6.42895619145833	5.84545966145833	5.94595418345833	6.26519699645833	5.26751989845833	5.38949088845833	6.18015617045833	5.53438398745833	5.76035987754167	5.69166437754167	5.62524087754167	5.74385337754167	5.78404937754167	5.85972337754167
ACBD4	6.79923884236458	6.27434807836458	6.22929583336458	5.62683938286458	6.68518597336458	6.81808246086458	6.13799835136458	7.20017782686458	5.86606459236458	6.16528166886458	5.59480547636458	5.68742183886458	7.09004809986458	7.00810184286458	5.43244192286458	6.52771658936458	6.28968188213542	6.31983988213542	6.40610988213542	6.17721388213542	6.28585288213542	6.44994488213542
ACD	8.77000907969792	8.55474118669792	8.40334136869792	8.71383202869792	8.49384950469792	8.64681239669792	8.51968962169792	8.23938747469792	8.67209625469792	8.71146454269792	8.59236446069792	8.49924420969792	8.74880572769792	8.91427642869792	8.74564441269792	8.64215446369792	8.56299923930208	8.62732423930208	8.91400223930208	8.64860523930208	8.47646223930208	8.47099923930208
ACE	5.91413458101042	5.23087481301042	5.31911763001042	5.69402549601042	6.34634565301042	6.01689851301042	5.08783377401042	7.54192163301042	5.02951934901042	5.35858248001042	4.89619555901042	5.19242756501042	6.39758913801042	6.60241254201042	5.20277291501042	5.41975988401042	5.80861888698958	5.73237988698958	5.70257988698958	5.61648188698958	5.72171988698958	5.63712388698958
ACE2	3.20312	3.25045	3.21191	3.26886	3.24514	3.22832	3.19105	3.26196	3.20657	3.25477	3.22277	3.25978	3.23239	3.30727	3.22771	3.21948	3.25677	3.21845	3.25928	3.23868	3.1643	3.28435
ACHE	5.67174120744097	4.79565402744097	5.00882846744097	4.36405197444097	4.75343369044097	5.90322019744097	4.48609741344097	7.55024710044097	3.68066545144097	4.07648959444097	4.84357445344097	4.46761002644097	5.44924057544097	6.59380154144097	4.06369733444097	4.97072187244097	5.08923057189236	4.9885209052257	5.0793819052257	5.05416757189236	5.05274257189236	4.99060957189236
ACIN1	7.65117438079167	7.02764324679167	7.16430545579167	6.62524740279167	7.94551210779167	6.83029934679167	7.03959264779167	6.82510502479167	6.85334943879167	7.09378586679167	7.06630704279167	7.00621976379167	7.27401720979167	7.08848260279167	7.02925795379167	7.11481947679167	7.12737460220833	7.10470660220833	7.08780960220833	7.17164760220833	7.01101460220833	7.11061660220833
ACKR1	5.33001381044792	3.93064259744792	3.82460752544792	3.14556943244792	5.09881324044792	5.21553765244792	2.95328872844792	6.02988897344792	2.80652003844792	4.50104105344792	4.68797518744792	3.10010335144792	4.82080988844792	5.80852825444792	2.37589226744792	4.48727089244792	4.32116659755208	4.20451159755208	4.19182559755208	4.22129959755208	4.30084759755208	4.30403759755208
ACKR2	3.4791635693125	3.5290411243125	3.4647006713125	3.5469168183125	5.4370869243125	3.4872228873125	3.4315052343125	3.5604372793125	3.4684203993125	3.5104783643125	3.9402816603125	3.5636835403125	3.7493897953125	3.4984416123125	3.5240244733125	3.4847606973125	3.6496746906875	3.5960646906875	3.6496746906875	3.6471036906875	3.7720486906875	3.6887666906875
ACKR3	5.9550065444375	6.8801714004375	6.4463530584375	6.7865675084375	5.7064528234375	6.0800259624375	7.0639306474375	5.8876711024375	7.2565149524375	7.1111395054375	7.7626096364375	6.7317986474375	6.2704859964375	6.5017962684375	7.2177912024375	6.9496357124375	6.7189719355625	6.4492259355625	6.1641559355625	6.4324119355625	7.9033719355625	6.3098439355625
ACKR4	3.79951292785417	3.52375531185417	4.97684868585417	4.58505735785417	3.55754035785417	3.48927107685417	3.28877282485417	2.50417617885417	5.39099039185417	3.34746728785417	3.98108834885417	4.05840242185417	4.17656057085417	3.36254846085417	3.94313489085417	4.44890806485417	3.95076686414583	3.94775786414583	3.84994086414583	3.87483786414583	3.89769486414583	3.89176486414583
ACLY	7.49601627915278	7.38871728315278	7.86194964115278	7.80654443315278	7.53614992515278	7.60366810315278	7.62681358315278	7.04626282015278	7.36401241215278	7.53270362015278	7.66856498115278	7.67073978015278	7.60147537315278	7.37072433715278	7.78705285715278	7.62944100915278	7.26673305518055	7.15018272184722	7.63603938851389	7.80871272184722	7.96387638851389	7.54601938851389
ACN9	6.3764909609375	6.7768886279375	6.6960202129375	6.5922681409375	6.5235269529375	6.3032618709375	6.5176215019375	6.3374447999375	7.1813187179375	6.5163466339375	6.6850734809375	7.0660806119375	6.5650587229375	6.2053580509375	7.0838574829375	6.7189014709375	6.6986093900625	6.6792063900625	6.5618893900625	6.6966693900625	6.5958123900625	6.5723823900625
ACO1	5.9210215319375	5.9097964839375	6.3791689159375	6.3891831969375	4.5707733719375	5.8158087759375	6.0179998299375	5.8619948079375	6.2084466729375	6.1786647419375	6.7356484999375	6.1237121679375	5.5887055579375	5.9583863959375	6.1244680259375	5.9681295839375	6.0205642850625	6.1238912850625	5.7628852850625	5.8149512850625	5.9565342850625	6.2281392850625
ACO2	8.60868202354167	8.33715507754167	8.69285881254167	8.50418540354167	7.87685723454167	8.44962929054167	8.52486415654167	8.16581297954167	8.66857908054167	8.88139423554167	8.56719446454167	8.66828206654167	8.50266367154167	8.77996067554167	8.81720847554167	8.64074127654167	8.53446297445833	8.49316297445833	8.79073147445833	8.47219547445833	8.51421997445833	8.45250297445833
ACOT11	5.73847	4.59548	4.97982	4.25791	5.42386	5.64855	4.88686	5.48951	4.27098	5.16693	4.95114	5.60479	5.57422	6.03638	4.99136	5.41534	5.25551	5.1269	5.27241	5.0875	5.21556	5.17897
ACOT13	6.69637902877083	7.59129553577083	7.42181540077083	7.69328950777083	6.27860113977083	7.38129965377083	7.44790467877083	7.35625364377083	7.46965085477083	7.56071139077083	7.56433383177083	7.70720155977083	6.89288075677083	7.08888231377083	7.63562357877083	7.45944061077083	7.33719405122917	7.31432305122917	7.45698405122917	7.19808405122917	7.29504705122917	7.36545405122917
ACOT7	6.14972213778125	5.05412497978125	6.88358196678125	6.44148103678125	5.42050621178125	5.63787467878125	5.79410708178125	5.95591864678125	5.78024971178125	6.28731759778125	6.23319811078125	5.79672400778125	5.71882110878125	7.16177160078125	6.46664149578125	6.14560681378125	6.10067344921875	6.05065644921875	6.36227894921875	6.23383894921875	5.86324244921875	5.73717744921875
ACOT8	7.22215128617708	6.64177746717708	6.83276204417708	7.02175182917708	7.14480121417708	7.11344108017708	6.76630854917708	7.26077591617708	6.52544893417708	6.89871308417708	6.59385536817708	6.73667640617708	6.78302328517708	7.32448155717708	6.79216050917708	6.77616632517708	6.76244626182292	6.71659226182292	7.28620926182292	6.80648826182292	6.87508326182292	6.96604126182292
ACOT9	7.75110971279167	8.24730628929167	9.31054252979167	8.08802225729167	8.43948967429167	7.87345584579167	8.12058916729167	8.46979472479167	7.52073685829167	7.76788609879167	7.84999691279167	7.97500776129167	7.86909184879167	7.64288495279167	7.62707490229167	7.84511295229167	7.88061407220833	7.96165307220833	7.84125007220833	8.39812307220833	8.03136707220833	8.03628107220833
ACOX1	8.53993707416667	7.97547415416667	7.28961907516667	6.81138946516667	9.31236558416667	7.63035047016667	8.02766946616667	7.83397055416667	6.78769860716667	7.53444954016667	7.59061265616667	7.78198950116667	8.42794296416667	7.66469784916667	7.22145859116667	8.30420283416667	7.79249306583333	7.76630256583333	7.78235506583333	7.78499556583333	7.83406681583333	7.81497256583333
ACOX2	4.1314170828125	4.7125220888125	5.0239850498125	5.7551819398125	3.4560800538125	5.3644750938125	5.0390521108125	4.1397726178125	4.9155949858125	4.4126689828125	4.1779125578125	4.8564371518125	5.0708819708125	4.2004608508125	5.2765880998125	5.3188971258125	4.7947049851875	5.1488999851875	4.8304659851875	4.6078049851875	4.4673939851875	4.5952029851875
ACOX3	4.28081601532292	5.60759489932292	6.07767570432292	6.27063745532292	4.67002396032292	5.73894146732292	5.72618043732292	4.84349199732292	5.77262973132292	5.51850517832292	6.23439609132292	6.30232429532292	5.40853891832292	6.34196324432292	6.11242737732292	6.11666372332292	5.58341207267708	5.55422007267708	5.66173357267708	5.62809157267708	6.09372257267708	5.61237407267708
ACOXL	3.83019633040625	3.87656962940625	3.87481704040625	3.68293765807291	3.57603351440625	4.22450752640625	3.70214450073958	4.10498214540625	3.64988450473958	4.36009490540625	3.87794436073958	3.54730974107291	4.03430000007291	3.42346011973958	3.55695683407291	4.56764844107291	3.89391020326042	3.84241120326042	3.80511320326042	3.88982020326042	3.97047720326042	3.80693820326042
ACP1	6.87352584843055	7.45907352476389	6.51024985043055	6.88037794509722	6.29123840976389	6.05109702576389	6.81759567809722	4.79650895976389	7.22530309709722	7.04763927176389	6.93642041276389	6.70197311776389	6.56815693876389	6.01347384976389	7.14458597043055	6.94355667576389	6.73429409156945	6.75411642490278	6.51946042490278	6.76331275823611	6.47897009156945	6.59763742490278
ACP2	5.71382812613542	5.58688642113542	5.55168130313542	5.41946003213542	5.36138229113542	5.54097048113542	4.92706516613542	5.84571309413542	5.21739145213542	5.51416887813542	5.32497373013542	5.16118819413542	6.00384235913542	6.14868548813542	5.64252342313542	5.67147508313542	5.49783938686458	5.44517138686458	5.63630938686458	5.51728938686458	5.63154738686458	5.50855638686458
ACP5	8.43127343614583	7.88824275214583	7.59584230314583	8.87626061614583	7.89936410014583	8.35566419614583	8.54965932614583	8.67683766614583	8.91746392614583	8.63820628614583	8.39648616614583	8.70243315614583	8.23687789614583	7.70527197914583	8.40089149614583	8.79984502614583	8.42362010385417	8.31565510385417	8.45628010385417	8.46442510385417	8.31326110385417	8.30324110385417
ACP6	5.39527	5.45858	2.84212	5.29761	5.34658	5.75546	5.40257	3.7351	5.15739	5.43917	5.44018	4.46676	3.6696	3.90138	5.24343	5.04221	4.95503	4.79704	5.0341	4.64375	4.48904	5.17858
ACPP	4.94507471248438	5.22466294648438	4.51696302998438	4.84980132798438	7.34722698248438	5.72460499798438	5.34578205698438	5.44257682198438	5.04048949198438	4.78766264698438	5.28196414998438	5.26782061298438	5.55088916848438	4.87845169648438	4.98592931848438	5.58828048648438	5.31993327801562	5.30924627801562	5.22083327801562	5.29918027801562	5.35106427801562	5.29156027801562
ACR	5.12289467729167	4.09702583695833	5.39779223529167	3.81297607295833	4.15338	5.08616046529167	4.09308	5.23740604295833	3.67368	4.15078	4.33989084395833	4.66636845229167	5.10777952695833	5.27722	3.58815	4.33731	4.37821	4.52446	4.49872	4.51782	4.52932	4.60469
ACRV1	3.27572895126042	3.26661976226042	3.26200796126042	3.27878430226042	3.27069632526042	3.25919375626042	3.27207036626042	3.26830220926042	3.27319414126042	3.26308976126042	3.28331285326042	4.06457510026042	3.26910383326042	3.23795371626042	3.83889432526042	3.27246628426042	3.35594918640625	3.35222035307291	3.35110635307291	3.30191901973958	3.39127701973958	3.36852568640625
ACSBG1	4.04548699281771	3.91494480731771	4.18118849681771	3.67279363831771	4.24633989131771	4.05800290181771	4.09825968881771	4.36198025031771	3.74700972181771	3.18032196881771	3.66248958681771	3.17879373881771	3.59012726681771	4.40506099281771	3.43892708981771	3.57352450831771	3.85295905468229	3.79987255468229	3.81220855468229	3.78735005468229	3.89092255468229	3.86490655468229
ACSBG2	3.03078611882292	3.46117452782292	3.03480705782292	3.10932754382292	4.19101705282292	4.41607427382292	3.00268622582292	3.25123141782292	3.52937751882292	3.07512671982292	5.03410747682292	4.00831340482292	3.54283140882292	4.57829347482292	4.21606468782292	4.13046972182292	3.72805120617708	3.75716220617708	3.72314120617708	3.71612420617708	3.72011620617708	3.70978820617708
ACSF2	6.07896205060417	6.33961080560417	5.97212509960417	6.55130961360417	5.09025090360417	6.29294166160417	5.89260223460417	5.53093589260417	6.34539352560417	6.07052159560417	5.90815292460417	5.90298320160417	5.60427115060417	5.79166243360417	6.25595848960417	6.25423839660417	5.91601166539583	5.90308066539583	6.11502466539583	6.06779566539583	5.98801266539583	5.96579466539583
ACSL1	9.21306964044792	8.64276031044792	9.03260745044792	8.44940490044792	11.3948815504479	9.42197838044792	9.15545110044792	8.80711967044792	7.11704156244792	7.49252241544792	7.81329904344792	8.96773396044792	8.84783024044792	8.64693283044792	7.69331074944792	8.37762056044792	8.68238493955208	8.47680693955208	8.32576993955208	8.11863993955208	9.34015443955208	9.20883043955208
ACSL3	6.30056319930556	6.42573593730556	6.93913245730556	6.27926191730556	6.71927357430556	5.94087563630556	6.67771231530556	6.20704940530555	6.38684286830556	6.32602037030555	6.47589317130556	6.69150679630556	6.14261817930555	5.83879918430556	5.99427857530556	6.41628263330556	6.51396894436111	6.45675861102777	6.15203161102778	6.36881827769444	6.31950227769445	6.34961261102777
ACSL4	4.60158383525521	4.35920438325521	4.84124610175521	4.56786410675521	5.83610936075521	4.55375086725521	4.59592992725521	5.61025972825521	4.20065733775521	4.22312647875521	4.39660495825521	4.83131390825521	5.97107365225521	4.65482776575521	4.45182867975521	4.35873014725521	4.79205628574479	4.72093228574479	4.63225828574479	4.88912328574479	4.74933228574479	4.73658928574479
ACSL5	7.93190980165625	8.18837241265625	8.37376809265625	8.73154739265625	7.17440921165625	7.81010513765625	8.30262286265625	7.72432555365625	8.34652063265625	8.31289157265625	8.60438115265625	8.27888532265625	8.15486367265625	7.96793492365625	8.35313788265625	8.28797329265625	8.22523255734375	8.15233555734375	8.06098555734375	8.22242255734375	8.13608855734375	8.15680355734375
ACSL6	6.14906421841146	5.77961002041146	6.16236633591146	5.41346729591146	4.88425623591146	5.61828952391146	5.39017433791146	3.75094653241146	6.17547665641146	5.84478502891146	5.26437776341146	5.86725903991146	5.30183835691146	5.62453912041146	5.79058346391146	5.31536744141146	5.51213958575521	5.47177491908854	5.52328091908854	5.49500858575521	5.57375691908854	5.54868958575521
ACSM1	3.6767679701875	3.5102800211875	4.9206203561875	3.2489402891875	3.1380102741875	3.1899929021875	4.1954091721875	3.1826981151875	3.1384713421875	3.2191192551875	4.7619606111875	3.2435128611875	3.2915287251875	3.1539726811875	3.8726767211875	3.8386629391875	3.7908495148125	3.6331635148125	3.6331635148125	3.6235235148125	3.5100985148125	3.4026855148125
ACSM3	4.74838196735417	3.96054778535417	4.10572081035417	3.88323103335417	2.60988044635417	4.55998446235417	3.60536713135417	2.63296358335417	4.93199115235417	3.37911873235417	3.90231670235417	3.85768537435417	4.10971029935417	4.67606416135417	4.46636458235417	3.82601380735417	3.93492379364583	3.89712229364583	4.03094379364583	3.95523579364583	3.95886179364583	3.94366579364583
ACSM5	5.78467639307812	5.92364301607812	5.50823816557812	5.32424708607812	6.43461088007813	6.07843235707812	5.21281689657812	6.89911240657812	5.45019127257812	6.00950766957812	5.28243752007813	5.26117844107813	6.35446179307812	6.89031803657813	4.11306276007813	5.85255840057813	5.78479406842188	5.79817756842187	5.75566506842187	5.71295606842187	5.77966506842187	5.81105206842187
ACSS3	3.34441626139583	3.37365094939583	3.34513329039583	3.30504610939583	3.27467980139583	5.10261828339583	3.31819337339583	3.28587057239583	3.30923257439583	3.34676270539583	4.37594437039583	3.37045842539583	3.32778533739583	3.26007020339583	3.46139077639583	4.56645690639583	3.59360670460417	3.57634070460417	3.56345270460417	3.58376170460417	3.63832870460417	3.55740070460417
ACTA1	3.14877939842708	3.19691227742708	3.87826203242708	4.94769546342708	3.18298580342708	3.17351505342708	4.31095075042708	3.20841660042708	3.93664307142708	3.22276469242708	5.01415554442708	4.14560498542708	3.17036209642708	3.76614043842708	5.05484077542708	4.10259338842708	3.91944673157292	3.77427673157292	3.89643373157292	3.95406873157292	3.64052173157292	3.86298573157292
ACTA2	6.74678398079167	4.55505305879167	6.99372743979167	5.87216965979167	6.35093124579167	5.80200367379167	6.36700943779167	6.38756010779167	5.64936538179167	5.60873954479167	6.68173487479167	5.46545316779167	5.21661321679167	6.35093124579167	6.45254729179167	6.08322373679167	6.07590085820833	5.81849035820833	5.80493535820833	6.46973385820833	6.10218885820833	5.94769335820833
ACTB	13.2873492214063	13.0142382514062	12.9653819364062	12.7928735014063	13.4117299814062	13.1644955264063	12.9825113364063	12.8995306864062	13.1196404914062	13.1089009064062	13.0006994514063	12.8795652264062	13.1667238364063	13.1586155914062	13.1940868064063	13.0178761864062	13.2826791835937	13.0294581835937	13.1070566835938	13.2257881835937	12.9259121835938	12.8656876835937
ACTC1	3.73059925041667	3.74893092041667	3.71033632041667	3.72653450241667	3.73993098041667	4.39562258441667	3.71917715141667	3.71930142541667	3.90201221041667	3.66894830441667	3.74674407441667	3.68469421041667	3.70446316941667	3.56835156141667	3.71489584841667	3.73244145241667	3.54214666458333	3.27261166458333	3.90235266458333	4.47619466458333	3.81743566458333	3.56912766458333
ACTG2	4.44400585966146	3.93976805116146	3.78109682866146	3.93979841316146	3.56208284366146	4.88962666266146	4.34454114666146	4.49626593616146	4.09562461116146	4.47809361816146	3.44686423916146	4.40811421716146	4.33476051916146	4.46931420216146	3.46082336616146	3.69443487716146	4.06688079533854	3.97608279533854	4.07802579533854	4.32906179533854	4.13893779533854	4.08046679533854
ACTL6A	6.96549972158333	7.33938732258333	7.24821368958333	7.68735158358333	6.30092735158333	7.25239361958333	7.57168592458333	7.04359788558333	7.66064084458333	7.65600040658333	7.64701665758333	7.56558898258333	7.02546772158333	7.31959261558333	7.66413787858333	7.40519645158333	7.23284349941667	7.30698149941667	7.30771449941667	7.82130649941667	7.15515349941667	7.18326249941667
ACTL6B	3.73554403295833	4.27499370495833	4.58295202895833	4.23481780995833	4.96092493695833	3.86826220395833	2.72096393595833	3.87213855795833	4.13723594395833	3.94435726795833	3.50033872295833	3.78258365995833	4.61825808395833	4.19933946895833	3.10586471795833	3.73785954195833	3.94662974704167	3.93024324704167	4.01091474704167	3.97623774704167	3.90958774704167	3.95504974704167
ACTL7A	5.79515625078125	4.37155585378125	5.41307704578125	3.93030735978125	5.86115172978125	6.29766392078125	4.34078850378125	7.31845146278125	4.27663310878125	4.48050310278125	4.43563738778125	6.46138027778125	6.51212903378125	6.92992288978125	3.60298180578125	5.32647994978125	5.34721373021875	5.35585773021875	5.37933273021875	5.27552373021875	5.35391873021875	5.29583573021875
ACTL7B	3.68147917089583	3.54880010389583	3.67640363889583	3.67658210489583	3.49451422889583	3.48042733589583	3.46361753489583	3.57076537089583	3.89780328089583	3.57830227189583	3.73202502389583	3.53819276289583	3.53475874589583	3.50223076089583	3.89309240089583	3.53210417189583	3.66390401510417	3.60155901510417	3.65133501510417	3.61091401510417	3.59358101510417	3.55411901510417
ACTL8	5.01694010489063	4.07304930039063	4.65318796639063	5.24075082639063	4.28505180639062	6.25402152939063	5.12398716139062	5.65509432789062	4.41023486589062	4.47668887389062	4.20759548939063	4.28523472689063	4.30593666689063	4.13296429039062	4.41712743689063	4.27426477239062	4.73647863410937	4.71673563410937	4.65336763410938	4.64273863410938	4.60180863410937	4.70341963410938
ACTN1	10.2602516370243	9.43197004702431	9.66143399702431	8.82228278102431	11.0741698370243	10.0478443270243	9.86538920702431	9.82935129702431	9.07713063702431	9.21166706702431	8.97460248602431	9.6796858970243	10.1145745870243	9.93238598702431	9.26864513702431	9.28319161702431	9.58521992297569	9.41366592297569	9.36844525630903	9.98862925630903	10.108448256309	9.48605758964236
ACTN2	4.16540889277083	4.04107963677083	3.75373448877083	3.11336409077083	3.09624325577083	3.81061578577083	3.15094870177083	4.01838778777083	3.13476788577083	3.64191120277083	3.13004242877083	3.13515783177083	3.12214594177083	3.18158299377083	3.13021558777083	4.19254070177083	3.53465028422917	3.50022628422917	3.50660178422917	3.48177803422917	3.43156653422917	3.47698228422917
ACTN3	5.79723694661458	4.93359560461458	5.18760692561458	4.66772051461458	7.05254669961458	5.94584836861458	5.71343560061458	5.35798713461458	4.73986520161458	4.06712658061458	4.39843392861458	5.14909068961458	5.71627955861458	5.57089118661458	5.41109576261458	4.78454435361458	5.32093089938542	5.26684289938542	5.28055689938542	5.32404989938542	5.24968189938542	5.24292689938542
ACTN4	8.43172448363542	7.75023697763542	8.15079500563542	7.89096842663542	8.92795412063542	7.82695252763542	7.97536271863542	7.93961747363542	7.51221750463542	8.12865873163542	8.34304785963542	8.10119632863542	8.34248015363542	8.39481467663542	8.37961231363542	8.52085210063542	8.19387137936458	8.18459537936458	8.13192037936458	8.17099737936458	8.32318637936458	7.97661337936458
ACTR10	6.90678949283333	7.35501561883333	7.67643703383333	7.31302727683333	7.46964378083333	7.01186203783333	7.34613996283333	6.31381464683333	7.20838905083333	6.80844304583333	7.10354866983333	7.23848160483333	6.67963143683333	7.16620869983333	7.23482478383333	7.50718101483333	6.90683421816667	7.18982221816667	7.00102721816667	7.37242421816667	7.09567621816667	7.31150521816667
ACTR1A	8.10615093776042	7.64284735376042	8.09154492576042	8.12566776676042	8.39734966476042	7.98420793176042	7.92545006076042	7.61717135876042	7.67512760276042	7.78077591376042	7.79953648676042	7.68259910776042	7.87540069076042	8.20390441376042	8.11361690876042	7.79275704476042	8.01924542723958	7.75450042723958	8.12438342723958	8.11726442723958	7.82415342723958	7.71574342723958
ACTR1B	7.11797736984375	7.41935828684375	7.58141248784375	7.83565743484375	7.11410782484375	7.41214785084375	7.45095540784375	6.69850667084375	7.77342741284375	7.50972513384375	7.38086491084375	7.50157602384375	7.30159738484375	7.06047615984375	7.86710582484375	7.46716784984375	7.23403450215625	7.24908350215625	7.75343550215625	7.38949650215625	7.39646950215625	7.41200450215625
ACTR2	8.52016899055208	7.81780754155208	8.22232783655208	8.17330603455208	8.91860045255208	8.05126277255208	8.23307497055208	8.25616498955208	7.93762326955208	8.00347614055208	8.20738535355208	8.32721413255208	8.56045031855208	8.35918042955208	7.92796707655208	8.26976095655208	8.25570403744792	8.44599803744792	7.83366370411459	8.53398437078125	8.10917270411459	8.24114137078125
ACTR3	9.65742235885417	10.0239400938542	9.76511700385417	10.3200805288542	9.78888018885417	9.77853202885417	9.98703270385417	9.48803785385417	9.95995262885417	9.96005167885417	10.1687822138542	10.1639251038542	9.66186276885417	9.73413866385417	10.1192500688542	9.93016450385417	9.8267004828125	9.8690354828125	9.44546581614583	10.5752811494792	9.94489914947916	9.77880681614583
ACTR3B	5.57146420811458	5.69458061044791	5.55752745078125	5.54243496378125	5.43009960978125	5.47667153144791	5.92267438011458	5.42486343878125	5.75499588244791	5.55706593178125	5.62292502744791	5.52651991411458	5.38395872811458	5.48401279744791	5.66038706544791	5.62984773278125	5.53671616288542	5.51211716288542	5.57888116288542	5.56719616288542	5.66999916288542	5.60010116288542
ACTR5	5.65828461930208	6.07026039530208	6.15321165130208	5.80391851530208	6.98046569130208	6.44027005730208	5.53717981130208	7.95909398730208	5.68226256530208	5.74756396330208	5.53269987430208	5.41792477330208	7.19248516330208	7.25775774430208	5.21651880530208	5.82791182830208	6.07047942369792	6.10439992369792	6.18709742369792	6.25223842369792	6.21460992369792	6.10035342369792
ACTR6	5.85896052263542	6.75686521963542	6.43502547963542	7.15820801463542	5.50870347763542	6.56504800763542	6.93850224363542	6.38005395863542	7.24194356763542	6.85090984763542	7.34851261963542	6.97100228863542	6.04637008463542	6.46143310663542	6.93946995763542	6.67555007863542	6.69425757136458	6.62292257136458	6.51340457136458	6.74959457136458	6.57952557136458	6.64150457136458
ACTR8	4.94769413420833	5.08715110020833	5.24393079320833	5.68580144220833	4.60263882620833	5.07533321020833	5.49598081420833	4.95925927120833	5.60788293020833	4.99087434420833	5.39660273920833	5.39515100520833	5.18044235820833	5.14132549520833	5.52873643220833	5.56203848720833	5.26314754479167	5.26187554479167	5.21738754479167	5.13487754479167	5.36354454479167	5.22198354479167
ACVR1	6.32992495897396	5.77855141547396	6.08352528547396	6.15227537697396	4.51708795597396	5.40925476947396	6.45571285397396	5.94160840647396	6.31202381197396	6.00801879847396	6.12205114247396	6.40856040847396	5.63133782047396	6.00633753997396	6.50458974097396	5.73621425347396	5.77498699202604	6.04975099202604	5.87306299202604	5.76010099202604	6.38044099202604	5.93555999202604
ACVR1B	6.95751564743403	5.29419789943403	2.74449970243403	4.28949654043403	5.93786673943403	4.75862815743403	4.57812258543403	3.68367074543403	3.78505138343403	2.79200155143403	4.59646441443403	4.09569362643403	4.00861837843403	2.77284983743403	4.31250797943403	4.91591126143403	4.35587488923264	4.3084230558993	4.37691422256597	4.33099072256597	4.35963972256597	4.3393185558993
ACVR2A	4.61597593590625	5.28441481890625	5.26492484190625	4.63928239290625	2.54257162990625	4.52156983990625	5.55010620590625	3.88864953090625	5.86790357090625	5.52533516590625	5.24276717790625	4.88126529290625	5.25666623690625	4.99693675490625	5.94545861890625	4.33868798690625	4.89875875009375	4.91955775009375	4.90768475009375	4.85978775009375	4.80331175009375	4.99684275009375
ACVR2B	4.66639641488542	5.56100110788542	5.39824787488542	5.31102043888542	3.01437466588542	5.17249573388542	5.40038643088542	4.93505159388542	6.82922814688542	6.52648123488542	6.24739511688542	5.17569185688542	5.44979387688542	5.09567532488542	6.39185028988542	5.79511645888542	5.42834057711458	5.40666857711458	5.48745957711458	5.28247057711458	5.51293257711458	5.49595557711458
ACVR2B-AS1	3.48448412123958	3.30869196623958	3.35469309723958	3.34345647923958	3.28929409523958	4.98643837823958	3.31425341623958	3.31183841423958	4.40918538323958	3.34251943123958	3.96817604423958	3.66550168923958	3.31582935523958	3.30416220523958	4.40485630023958	3.31794655823958	3.63925526676042	3.68439926676042	3.63213426676042	3.63074126676042	3.62355726676042	3.58541026676042
ACVRL1	6.01650770444792	4.35963620544792	4.26801411644792	3.51069890944792	4.87824027144792	5.25629235044792	6.32291778644792	5.99768671844792	3.29605689844792	4.38110041744792	5.21279735844792	4.65170202444792	2.10672129844792	5.38071146544792	4.85278175544792	4.95151188544792	4.69186523955208	4.73585823955208	4.75106923955208	4.67230723955208	4.70964523955208	4.73052123955208
ACYP1	6.47039441569792	7.46389282269792	6.57585054869792	7.63104672869792	5.94707459069792	6.51397739769792	7.42691578569792	6.29359790669792	7.51629557769792	7.48675055069792	7.51280676769792	7.09559809669792	6.86428864569792	6.17542499069792	7.45042564969792	7.19380166269792	7.03547305030208	7.01367505030208	6.90360405030208	7.16312105030208	6.89492105030208	6.84600905030208
ADA	8.53157036459375	8.79489152459375	8.46506338459375	8.82965967459375	7.63267728759375	8.39126627459375	8.37516508459375	8.27049779459375	8.80324030459375	9.24755049459375	9.13534952459375	8.84250850459375	8.79412304459375	8.89535420459375	9.00008813459375	9.14066120459375	8.75571717540625	8.69320217540625	8.65145217540625	8.73398667540625	8.68632817540625	8.66043867540625
ADAM10	6.7565863383316	6.4437753853316	6.7687497153316	6.4595099023316	7.4274969823316	6.5452784823316	7.0826075923316	6.8646680078316	6.3029615538316	6.3904025758316	6.8998081173316	6.9496966838316	6.4747801328316	6.4152821823316	6.5748346273316	6.9649937623316	6.8172655581684	6.8829315581684	6.46677322483507	6.74980022483507	6.58533489150173	6.7434315581684
ADAM11	4.74695049904687	4.05368141304688	4.36634299054688	4.80207769354687	4.42200241104687	5.27439372654687	5.13769182754687	4.67509699804688	4.71938909854688	4.65256404954687	4.54998371704688	4.72962173804688	5.11956723504688	5.79663333554687	4.72617591954687	4.23434524254688	4.74200086845313	4.72307386845312	4.73844786845313	4.75403286845313	4.75457586845313	4.79031286845313
ADAM12	4.97396843792448	4.56812226742448	4.24129173167448	4.32244543592448	4.22567620517448	4.74624322367448	4.99269602092448	4.83837631492448	4.73680357367448	4.79757101417448	5.54711418592448	4.77173918792448	4.52661463942448	5.52923233942448	4.24545399417448	4.57072769817448	4.69322043357552	4.67533193357552	4.56715043357552	4.93904893357552	4.78131743357552	4.70670943357552
ADAM15	7.47885570002083	7.12639390952083	7.31095363952083	6.87499827852083	6.91754396152083	6.92435824552083	7.33587031352083	6.40302982202083	7.01225865102083	7.13287462902083	7.20072638802083	7.77740056402083	7.25033058452083	7.55934985052083	7.46698254602083	7.93522037502083	7.36464854947917	7.12459954947917	7.39653054947917	7.13482354947917	7.27423454947917	7.09534354947917
ADAM17	7.04853844000347	6.78607332100347	7.11324229300347	6.71814484300347	8.24481426600347	6.52954695600347	7.49595259600347	6.78137725300347	6.55234035800347	6.84163773700347	6.81741011100347	6.70481556600347	6.73465453900347	7.05627843200347	6.53961517000347	6.49406836600347	6.9035801126632	6.89799277932986	6.79890044599653	6.9567171126632	6.95019277932986	6.9145581126632
ADAM18	3.25496780122396	3.26584530122396	3.23925450922396	3.27744127222396	3.24842223322396	3.24549528872396	3.21745252422396	3.45212430972396	3.22943294572396	3.23024964522396	3.25218694422396	3.25494861722396	3.27086490722396	3.24033785022396	3.25805094572396	3.99003260772396	3.29223756477604	3.30355556477604	3.31934856477604	3.34211256477604	3.29813556477604	3.29227556477604
ADAM19	6.82828144921354	6.45054953921354	6.62750127621354	6.20505600721354	8.38231558421354	6.81707429521354	6.70881805821354	5.41206319221354	6.13860330871354	6.98242630621354	5.83826859571354	6.47313289471354	6.33900071371354	5.95435931571354	6.51384167271354	6.27175240871354	6.40248270528646	6.39972370528646	6.52552620528646	6.77106570528646	6.42270420528646	6.45713920528646
ADAM2	3.08192	3.11254	3.09208	3.11742	3.10693	3.09789	3.56462	3.11784	3.08502	3.11848	3.08971	3.11697	3.09726	3.14862	3.091	3.08955	3.15379	3.20269	3.08019	3.12872	3.08483	3.14772
ADAM20	5.20057488159375	4.75231627259375	5.01649350659375	6.82700178659375	3.65017932459375	3.90512230359375	4.77197226959375	3.60344571059375	4.55589486859375	4.07087996459375	4.05307838159375	4.29773011059375	4.98257178559375	2.85947733059375	4.79313008759375	5.40197982159375	4.55135902540625	4.52975202540625	4.58231102540625	4.60214102540625	4.46892002540625	4.54371002540625
ADAM21	3.75441208242708	4.04021667809375	3.79960826476041	3.93831827242708	3.93009565042708	3.89581795809375	3.42737215042708	4.59588892942708	3.13933849642708	3.24793817942708	3.08112943876042	2.91761004509375	3.81474488709375	2.92230906342708	2.89843749542708	3.50168282809375	3.58609235957292	3.53394435957292	3.58406035957292	3.56096635957292	3.47570035957292	3.59858135957292
ADAM22	4.85107042943056	4.46706062543056	4.89187698643056	4.32118579143056	4.67556009343056	4.03448971143056	4.89687780443056	4.47476585943056	3.57009721143056	4.28237436443056	4.84527349243056	4.27234721343056	4.76321682343056	4.33782744343056	4.84745916543056	4.47798603543056	4.49407328790277	4.51191462123611	4.48974778790277	4.46419095456944	4.52566928790277	4.51795495456944
ADAM23	4.07269986855729	4.08800988355729	4.74261563305729	5.05748069905729	3.42597869705729	3.52531688505729	5.65632734905729	3.61145237805729	4.71122353705729	3.69639188705729	3.94131272655729	3.70561634105729	3.27427021105729	2.88192044405729	4.46301282305729	2.86370588105729	4.02365386944271	3.95925836944271	3.95347336944271	4.03096886944271	4.00439886944271	3.92224736944271
ADAM28	5.95731785905208	6.31888027305208	5.85814968105208	6.29124344105208	5.67852145405208	5.68771782805208	6.62643548005208	4.88681005005208	7.14080741505208	6.13092144605208	5.47200590305208	5.55378339805208	5.15565782405208	4.35365404005208	6.33725550005208	5.30194267305208	5.80511018328125	5.77124784994792	5.82402451661459	5.79848218328125	5.81298084994792	5.76981851661459
ADAM30	3.22412887557292	3.21971112357292	3.17551085957292	3.18950669357292	3.19271434857292	3.18345927557292	3.17997043357292	3.20076670457292	3.16316993357292	6.26143897357292	3.35068305657292	3.15172482657292	4.60760794057292	3.76938837957292	3.18264816257292	3.20301631257292	3.58880503542708	3.57408203542708	3.59983003542708	3.46439403542708	3.50145503542708	3.36722603542708
ADAM3A	4.66948680510417	3.18492365010417	3.12492917910417	3.22397366310417	3.15771336610417	3.14631540910417	3.08588448310417	3.48510532510417	3.12210844610417	3.16822091010417	3.21753350710417	3.22741699310417	3.37038100910417	3.51395614410417	3.46454516110417	3.13709644810417	3.33435757289583	3.31105357289583	3.34383157289583	3.34070857289583	3.32059957289583	3.33679557289583
ADAM5	3.37955098470052	3.44099303170052	3.30220053295052	3.29507868370052	3.28162039145052	3.30164204870052	3.56232320195052	3.29332153545052	3.29959253095052	3.41703107095052	3.56170600945052	3.30709711295052	3.29302229945052	3.22125302145052	3.28844484245052	3.73607362920052	3.37512901629948	3.32253001629948	3.36674551629948	3.33981201629948	3.42740651629948	3.41123351629948
ADAM7	3.13897161202083	3.17882015202083	3.97599629302083	4.14168194402083	3.16596303102083	3.47888648902083	3.13373925902083	3.18528357702083	3.14367852302083	3.19984855002083	3.15113497402083	3.20037117602083	3.15686763302083	3.12171233702083	3.14985687702083	3.14761047902083	3.31331501497917	3.27178451497917	3.31811051497917	3.27026151497917	3.28596451497917	3.29197251497917
ADAM8	7.69572169519791	7.37832637319791	7.02492536453125	7.41222812286458	8.94110309053128	7.41477772353125	7.41447394319791	7.11771444053125	6.26268219153125	6.64913573119791	6.87904816519791	7.26788490053125	7.34034215853125	6.66779130453125	6.92826558553125	7.08517864619791	7.22390779813542	7.22454329813542	7.23124979813542	7.22468979813542	7.20809329813542	7.19236579813542
ADAM9	5.09892025682292	3.76431093782292	3.74620076782292	4.25859544882292	3.74999332382292	3.77338078782292	3.71996731382292	5.16957352682292	5.11803338682292	4.10796664182292	3.81919352282292	3.76737856682292	3.75930370982292	3.76268908782292	4.11103490982292	4.14645940282292	4.49217776617708	4.40801376617708	3.64347876617708	4.05956476617708	3.95224776617708	4.14689276617708
ADAMDEC1	3.11545718276042	3.05584598676042	3.04472967676042	4.44747273976042	3.01989550676042	3.70348657476042	3.16580974876042	3.05335247576042	3.00368479476042	3.01036677676042	3.05039823976042	3.02900529376042	3.03316933576042	8.33546527676042	3.05780505976042	3.04363826776042	3.50467060023958	3.54483460023958	3.56941260023958	3.54502260023958	3.48603960023958	3.41361360023958
ADAMTS1	4.40482046126563	4.48245441676563	6.91385907476563	5.38856220326563	5.08806839076563	3.10095967826563	3.67019153076563	4.09113528226563	4.35924280326562	5.17654082976563	6.93032765576563	3.76029313376563	4.66971341326563	5.75864100476563	5.46304084326563	5.94354820176563	4.83685043273437	5.09209443273437	4.41670443273438	5.27731343273437	5.17496943273438	4.90259243273437
ADAMTS12	3.39206512751042	3.28225605451042	3.79304042051042	3.31674469951042	3.28297852451042	3.36803190251042	3.36081078851042	3.30510659351042	3.33138337951042	3.37079826251042	4.67085042151042	3.36922663051042	3.40256288151042	4.83712495751042	3.33422173251042	4.63981218051042	3.59625357648958	3.67894257648958	3.59966057648958	3.59677157648958	3.63652957648958	3.66322257648958
ADAMTS13	4.72377121104167	5.34061636604167	4.80852544604167	4.56779174504167	4.43777164404167	4.12853114154167	4.58957145104167	4.62829911254167	4.73001601354167	4.52207384354167	4.62598338204167	4.42001632954167	4.80483567804167	4.48232498054167	4.97425570454167	4.59815953154167	4.61948264045833	4.66006364045833	4.61118764045833	4.58387564045833	4.74808664045833	4.67075764045833
ADAMTS2	3.99733366439583	3.42387598039583	3.55690140439583	3.20521813839583	5.58458638239583	3.93557927439583	5.48614558039583	3.20433592839583	4.14583739589583	4.64709388539583	3.21670508639583	3.19666493439583	3.96045466339583	5.13696184239583	3.36543448189583	3.21038172939583	3.94874923160417	3.91472273160417	3.87450323160417	3.78863323160417	4.10091223160417	4.10004573160417
ADAMTS20	3.18264411461458	3.11944033611458	3.13360701311458	3.13533293711458	3.43779431961458	3.13565512261458	3.44428088961458	3.13100693711458	3.10023738411458	3.15339820961458	3.11166872211458	3.15765833411458	3.12744436961458	3.13117932461458	3.10951960261458	3.10670808811458	3.19333881488542	3.11923181488542	3.19219381488542	3.20431081488542	3.11924981488542	3.19076581488542
ADAMTS3	3.21320558114583	3.21187563714583	3.19542436114583	3.23716973714583	3.19034001314583	3.21727089114583	3.17919572114583	3.24163947314583	3.48361838514583	3.20453351314583	4.09433950814583	3.72371911914583	3.19955318614583	3.18477987314583	4.24283895714583	3.33208969914583	3.35877993685417	3.35968393685417	3.43768693685417	3.43814093685417	3.33311493685417	3.37944093685417
ADAMTS5	5.40676190914583	4.43087211214583	4.64298868414583	6.22543120514583	3.23530431514583	5.32919519214583	6.65219570714583	4.47069979314583	5.29873602014583	3.93702832514583	5.73636019114583	5.93991097214583	5.18374596314583	4.72557021214583	5.96529392014583	5.34986179014583	5.94081810285417	5.85229210285417	4.16140010285417	5.86233710285417	4.60276510285417	4.52912110285417
ADAMTS6	3.19771622351042	3.18398402917708	3.34811973884375	3.19481655051042	3.17791239417708	3.35899697817708	3.59127827417709	3.19369475551042	3.93119895851042	3.48248415117708	3.51776112017708	3.48097093617708	3.19506753084375	3.23118019951042	3.21104207584375	3.49697495551042	3.39414642948958	3.38278242948958	3.33685342948958	3.37257942948958	3.40096542948958	3.28512242948958
ADAMTS7	6.19885	6.59222	6.04236	6.00432	6.51887	6.54016	5.90192	6.54606	5.79789	5.98976	5.70351	5.72196	6.22319	6.33973	5.82265	6.0959	6.10332	6.02074	6.15907	6.03677	6.19159	6.25327
ADAMTS8	3.47750327051042	3.52765501251042	3.45082572951042	3.70860749551042	3.44104235151042	3.54304585251042	3.39255214351042	3.59881039851042	3.40385625551042	3.52269447251042	3.47614638351042	3.66668174451042	3.46650151151042	3.44143071351042	3.44181759151042	3.44398755051042	3.52609357148958	3.46268757148958	3.47743757148958	3.52258957148958	3.55128457148958	3.46109157148958
ADAMTS9	3.57725825694792	3.40767008994792	3.52352434794792	3.46843725894792	3.41313641894792	3.49003367394792	3.44180746694792	3.44036949994792	3.43945303594792	3.49700787394792	3.47165627094792	3.52108127394792	3.44782404994792	3.44251356294792	3.44261974794792	3.44788472894792	3.51746351405208	3.41839351405208	3.46373351405208	3.47084751405208	3.44198651405208	3.48967951405208
ADAMTSL2	3.53253696741667	4.24768	3.85707446808333	4.18567380008333	3.65219605541667	4.36846829241667	3.69325	4.30346635841667	4.85670751341667	3.88281	3.40005436808333	3.74457964141667	3.84714605241667	4.41242	4.13517384341667	3.93452707141667	3.98856	3.91137	4.05022	4.03365	4.02124	4.01512
ADAMTSL3	2.96945695428646	3.98765638778646	2.94675074078646	2.91320870328646	5.00882941878646	3.64851976128646	3.35879833178646	2.90841566028646	3.30428329228646	2.92593240278646	2.93041769528646	3.00698056228646	3.27572373728646	5.03722581628646	2.92989174428646	3.92162361328646	3.39583050971354	3.37026250971354	3.54638950971354	3.44031850971354	3.45231950971354	3.44752250971354
ADAMTSL4	5.67054374854166	5.54976456954166	6.16165	5.16519	5.82723510254166	5.71228924754166	5.0999	5.67361917620833	4.4737	4.71063	5.09428	5.42070953020833	5.04723763820833	5.64028304054166	4.78948	5.14424415320833	5.32878189279167	5.32359389279167	5.37775689279167	5.39456289279167	5.26335089279167	5.25474389279167
ADAP1	8.06120767908333	7.60752721608333	7.78897529608333	7.81388124808333	7.98074821808333	7.89264012108333	7.78046489208333	7.90156524408333	7.02711513008333	7.16024381308333	7.77440966508333	7.70350461208333	7.75125175108333	8.07759804008333	7.57139207708333	7.76113092608333	7.76892082891667	7.65030982891667	7.69058382891667	7.72098882891667	7.80056382891667	7.73875382891667
ADAP2	8.4042446938125	8.1390608238125	8.8258385838125	7.7773974748125	7.1754255438125	8.1004843778125	8.2130070238125	8.1776602688125	7.8340135758125	7.4917105318125	7.5491319808125	8.1565017528125	7.8319057378125	8.3641306738125	7.6848511668125	7.8479810088125	8.0016020761875	7.9681490761875	7.9239530761875	7.9772200761875	8.0530600761875	7.9160200761875
ADAR	9.71000711364583	9.77335827364583	10.8634818636458	9.52968453364583	10.2745770136458	9.51356570364583	9.37641562364583	9.99857907364583	9.64550608364583	9.65152581364583	9.46111095364583	9.81187635364583	9.89821963364583	9.45617630364583	9.47661586364583	9.58951936364583	9.77676455635417	9.84386355635417	9.53396055635417	9.79423355635417	9.76702855635417	9.79548155635417
ADARB1	6.13756240110937	6.15726656410937	6.31371683960937	6.05727990860937	5.14706110260937	5.33761925610937	6.22823507060937	5.75774496910937	6.87047435460937	6.39622970310937	6.06192588710937	5.79589798710937	7.05298322010937	5.93982450510937	6.28889888710937	5.82005683010937	6.0898592595573	6.09372259289063	6.06844292622396	6.02861792622396	6.15580392622396	6.07459492622396
ADARB2	4.47928470145573	4.49656439345573	2.97571562445573	4.43945412345573	4.64951155770573	4.30835217295573	4.23906414695573	5.36848702645573	2.84890549070573	4.24984107820573	5.49447399195573	4.93084994695573	2.59950626595573	2.92121619170573	2.82930256895573	2.59254206470573	4.00197012579427	3.93151812579427	3.92609112579427	3.97953912579427	3.94683012579427	3.99770312579427
ADAT1	5.81735271235417	5.57361946835417	5.65222965435417	5.65325006385417	6.51965837985417	5.67522790885417	5.90170719985417	5.08002033085417	5.92231873735417	5.81767149335417	5.92838221285417	5.96547373735417	5.64108086585417	5.39330464535417	6.12867057685417	6.10244702835417	5.78704660514583	5.86452860514583	5.70603360514583	5.81847860514583	5.79587960514583	5.81768860514583
ADCK2	4.47540301472917	4.99704414772917	4.23325387472917	5.31208745072917	3.26728052372917	5.13971306172917	4.05857150572917	2.81880715572917	5.53992821572917	4.23049968572917	4.31062916772917	5.06674312872917	4.67372353572917	5.20574454772917	5.57966926572917	4.57179785572917	4.62968580027083	4.58482880027083	4.65551930027083	4.46330305027083	4.62102055027083	4.60097855027083
ADCK3	6.23222046521354	6.20088860071354	6.08329967471354	6.15979294571354	6.37063472821354	5.84222443721354	6.53574616521354	5.37311407071354	6.20448271071354	5.37298846121354	5.85559181871354	6.10192665621354	5.51848830771354	5.60665633971354	6.14587601671354	6.14797537121354	5.97509183978646	6.04167983978646	6.15884083978646	5.92108983978646	5.70692383978646	6.10333883978646
ADCK4	4.66463420360417	5.08508849160417	4.62371854560417	4.39449995860417	6.81688543460417	4.13172299960417	4.94519200760417	2.84170463160417	4.06800897960417	4.99008261760417	5.06634155060417	4.68300844560417	6.13193145660417	4.47630231160417	5.36287977160417	5.07044398160417	4.79900050339583	4.77892350339583	4.98330350339583	4.79900050339583	4.80789950339583	4.83903950339583
ADCY1	3.24023469603819	3.23821248903819	7.31778478503819	3.22428998003819	3.23161991703819	3.20525130403819	3.22885586003819	3.22108336903819	3.23607112703819	3.17121415903819	3.24430590803819	3.18702791603819	3.20494478003819	3.09352953603819	3.22120145603819	4.80535122703819	3.54599176796181	3.46999743462848	3.57753876796181	3.55634576796181	3.64083710129514	3.61090610129514
ADCY10	3.11345968980208	3.12304993080208	3.42555375280208	3.12604536480208	3.12320442880208	3.11620067380208	4.26116511580208	3.12456802080208	3.11417728680208	3.11997364080208	3.11609134180208	4.02286441780208	3.11737689480208	3.20352336780208	3.11615073880208	3.11559081980208	3.28793305119792	3.33376505119792	3.22929655119792	3.27161755119792	3.25826055119792	3.24625055119792
ADCY2	4.03098928614062	3.63407839014062	4.03615424264062	3.08028578914062	4.26621437664062	4.35221045614062	4.04011491814062	4.22798061964062	5.04676726814062	4.15022967864062	3.46909066264062	3.79596860264062	4.56044553064062	4.55307169614062	3.32234048514062	4.09591693114062	3.97827001669271	4.00627968335938	4.02816968335938	3.94880301669271	4.16305068335938	4.12362401669271
ADCY3	7.46088165920833	7.36651094920833	7.82536297820833	7.38822574320833	7.32479579120833	7.32856693220833	7.62646926220833	7.03224459720833	7.48253538020833	7.58537251220833	7.06990213720833	7.31164111020833	7.26816699120833	7.18282428920833	7.34750560720833	7.28928984320833	7.29302606979167	7.31427956979167	7.52628156979167	7.20291306979167	7.47846306979167	7.39389756979167
ADCY6	3.7839972003125	3.8298063493125	3.7736347393125	3.9196107523125	3.7907413453125	3.8183785253125	3.7336413603125	3.8638611753125	3.7594548733125	3.8207143293125	3.8027667523125	3.9394964393125	3.7947205853125	3.7846274723125	3.7946491403125	3.7876016273125	3.7591124166875	3.7781874166875	3.8147174166875	3.7390934166875	3.9831034166875	3.7999244166875
ADCY7	7.37229282088542	7.64382329888542	7.88781413788542	7.58047141188542	7.25216557488542	7.19028425088542	7.60188548188542	7.34710880988542	7.53531063588542	7.41292468588542	8.02782418488542	7.56335808988542	7.31938656188542	7.28515893788542	7.62346789088542	7.77321206488542	7.49419321911458	7.49702721911458	7.41668721911458	7.61576921911458	7.54605321911458	7.58645321911458
ADCY8	3.25154789679167	3.19540168379167	3.20584348379167	3.24235741179167	3.19051791379167	4.56658211179167	3.19959163979167	3.21208130679167	5.48695393079167	3.22446916779167	3.26074748479167	3.40328290479167	3.24225786179167	5.55073830779167	3.20887855279167	3.21946778979167	3.73937863220833	3.57422663220833	3.59395863220833	3.59178663220833	3.61307363220833	3.51034563220833
ADCY9	6.68804572251042	6.79058034551042	6.60504355651042	7.27430712851042	5.58549914551042	6.73682594951042	6.79648861651042	5.62958973351042	6.51364479051042	6.35321378151042	8.08938723451042	6.74385746551042	6.40719563051042	6.98260248551042	6.67307296451042	6.81199167051042	6.80077813882291	6.74520880548958	6.66417047215625	6.48465613882291	6.62564947215625	6.68504180548958
ADCYAP1	3.29682616988542	3.28150599688542	3.24790116388542	3.25268174888542	3.25362159388542	3.25287886588542	3.24818896088542	3.26188761988542	3.23804252788542	3.19415525888542	3.26607412288542	3.22088448388542	6.65755651788542	3.25930725388542	3.25251917788542	3.26539787188542	3.53483050011458	3.45794250011458	3.42449950011458	3.37195550011458	3.49197550011458	3.51233250011458
ADCYAP1R1	4.52406055158333	3.84136003758333	4.63403455558333	4.10159170758333	4.98102325158333	4.51735674058333	4.15502555358333	4.65355957358333	4.28581317758333	4.36865763858333	4.40615150158333	3.05095314258333	3.92759867558333	4.35364076758333	4.30591942158333	4.47769994458333	4.35223072341667	4.28387872341667	4.27633372341667	4.24714072341667	4.28304772341667	4.27653572341667
ADD1	7.38570385299306	6.90980087899306	6.69284137199306	6.41250706099306	7.47203785199306	6.38946682399306	6.66494061899306	6.88654920199306	6.86610190999306	7.07449079799306	6.78835698099306	6.83655443199306	6.96071373499306	6.99772512499306	6.57048730499306	6.84502629399306	6.85680607067361	6.83550207067361	6.93080073734027	6.73298873734027	6.94463907067361	6.85675240400694
ADD2	4.35929556944792	4.40767402444792	4.64081613278125	4.09815185878125	3.62858226578125	4.54401314311458	4.34106042778125	3.97563889111458	5.07492570011458	4.92805769311458	4.10539124478125	4.43618712178125	4.09557751911458	4.17760474478125	3.99533217911458	4.15057207411458	4.37611437021875	4.31935470355208	4.33094303688542	4.25645203688542	4.28705303688542	4.28966303688542
ADD3	8.22562307667708	8.78134195067708	8.66850708067708	9.15592006067708	8.28214088567708	8.77448151067708	9.00935919067708	7.97481829367708	9.45264314067708	9.26199582067708	9.15940188067708	8.96973843067708	8.61788432067708	8.23167393167708	9.32321871067708	8.79034077067708	8.96661564932292	9.50129389932292	8.17070364932292	8.75474189932292	8.51662364932292	8.84467964932292
ADD3-AS1	4.18667953760417	5.19049926560417	4.10820640560417	5.38220595060417	5.97812976360417	5.21038187160417	5.25602626760417	3.91805546760417	5.05003096060417	4.09181641560417	5.60631982760417	5.19030505260417	4.68518738860417	4.53813421660417	5.34259375260417	5.39489199560417	4.94934117539583	4.93830017539583	4.93162167539583	4.93227917539583	4.94828267539583	4.97372417539583
ADGB	3.02912009483333	3.06815033483333	3.40999470433333	3.36602184883333	3.79162186533333	3.06571201533333	3.46169503833333	3.08216715883333	3.34352123583333	3.06438692483333	3.36739808783333	3.06952623983333	3.04117772083333	3.36105810783333	3.01940260233333	3.42965092933333	3.12416264016667	3.25121464016667	3.30823164016667	3.28365364016667	3.28070164016667	3.24101264016667
ADH1A	3.56519	3.32382	3.50003	3.38236	3.30929	3.38953	3.33884	3.34133	3.33391	3.41125	3.38872	3.43366	3.3435	3.50472	4.0409	3.34258	3.44533	3.43586	3.43351	3.45282	3.40804	3.43054
ADH1B	3.41830972165278	3.23784281165278	3.91147644765278	3.28460406265278	3.23287374565278	3.28689436765278	3.26244289465278	3.65997983365278	3.25520931265278	3.29322105265278	3.29038601165278	3.31577315665278	4.52815276565278	3.25235752565278	3.27377215665278	3.26186491565278	3.39902232668055	3.50136632668055	3.46377032668055	3.38993466001389	3.40861432668055	3.37422732668055
ADH1C	3.63639417679167	3.86444531479167	3.01212983079167	4.11718399879167	4.63307704579167	3.00026534979167	3.40731900379167	4.79845767079167	2.95946748579167	3.01960322979167	2.96287024579167	3.01742002379167	3.18890063079167	3.01046001879167	3.10628192179167	2.96620050879167	3.41985344520833	3.38649344520833	3.42062244520833	3.29812044520833	3.56773544520833	3.41985344520833
ADH5	6.10238786210417	7.07034933510417	6.80455684310417	7.54171059410417	6.00510674010417	6.92165901010417	7.12697020110417	6.04329891710417	7.56904850010417	7.34980483410417	7.62258577210417	7.21026934210417	6.71670307110417	6.75792347610417	7.44654189310417	7.06835246010417	7.02070671989583	7.20823321989583	6.63950321989583	6.84998721989583	6.85689971989583	7.18364571989583
ADH6	3.51731782055208	3.27388375655208	3.28070560005208	3.27133976705208	3.27156920905208	3.26962500355208	3.28880752655208	3.32124921205208	3.29122811105208	3.25352341105208	3.28980871655208	3.25942046505208	3.26658743255208	3.23779640455208	3.28113094855208	3.27732491305208	3.32604072694792	3.32562872694792	3.34100272694792	3.23632172694792	3.23977222694792	3.27547822694792
ADH7	4.13035082817708	3.25258945567708	4.20343260017708	3.36995507217708	3.23438081167708	3.68695463167708	3.22207273017708	3.32143591567708	3.21985793067708	3.30313622367708	3.27111824317708	3.40233654967708	3.69527711067708	3.26217812667708	3.24941256017708	3.24653196167708	3.48872963032292	3.40531263032292	3.45479463032292	3.44150863032292	3.43303263032292	3.42825463032292
ADI1	7.67898468358854	7.57960404608854	7.34359403058854	7.81752588308854	6.51226106108854	7.81342136058854	7.92555872358854	7.56343815108854	7.57462394258854	7.55721691558854	7.63972149158854	7.94660020308854	7.42089625908854	7.49375315708854	7.85061160008854	7.43201430308854	7.97129527991146	8.30559427991146	7.56421327991146	7.92186027991146	6.84293827991146	6.82528327991146
ADIPOQ	2.9207461629375	3.1514090639375	2.8842136609375	2.9473368349375	3.0222361059375	2.9174497139375	7.3467558559375	2.9841748409375	6.6381934179375	2.9390824519375	2.9302877379375	2.9647641469375	2.9232741719375	2.8935551859375	2.9334499209375	2.9288613519375	3.3970119140625	3.4134989140625	3.4920629140625	3.4396789140625	3.4816609140625	3.5232579140625
ADIPOR1	9.82420634797917	8.89420502347917	8.77856243647917	7.97808300547917	8.91647768697917	9.58236797847917	8.16480564997917	10.0321391229792	8.39365573147917	8.41657081247917	8.06816664797917	8.08411714247917	9.43378457747917	9.35753818147917	7.72396244697917	8.58244262147917	8.70267850502083	8.72662250502083	9.00387950502083	8.75733650502083	8.67079150502083	8.72534850502083
ADIPOR2	7.55267844416667	7.25899416016667	7.77912281616667	8.02750327816667	7.63151218316667	7.51379828516667	7.54792489016667	7.21361581016667	7.60944949216667	7.60211736516667	7.84906241216667	7.47505649616667	7.49226288916667	7.53155328816667	7.68844089116667	7.62035565316667	7.43493968883333	7.45845368883333	7.65235668883333	7.58312468883333	7.68550768883333	7.70816068883333
ADIRF	6.66722931341667	4.42398542641667	7.10658908741667	5.76692991941667	7.21763157141667	4.41541780641667	4.72918456041667	6.13226729741667	5.86611349741667	5.97287559441667	5.24020191941667	5.72729429941667	4.42573273041667	6.50635823641667	6.72624710941667	4.83123830141667	6.01692570858333	5.72372470858333	6.84884370858333	3.89872070858333	6.09398470858333	5.82603670858333
ADK	6.28835448376042	6.81388488676042	7.21119838576042	7.00173379876042	5.60419589876042	6.67133679676042	6.94813497776042	6.24095999176042	7.62071648176042	7.48050188776042	6.65700655376042	6.96926911676042	6.31949544576042	6.90106671276042	6.98917460876042	6.65350716576042	6.76226474123958	6.81730024123958	6.65381824123958	6.94163974123958	6.55786024123958	6.90606824123958
ADM	10.3514265902604	9.48842833026042	10.4367111302604	8.75243384826042	10.5986562302604	10.2773898202604	9.38471989026042	9.74418981026042	7.63782667926042	8.30746195426042	8.22594868626042	9.82966883026042	10.0315444802604	9.31501350026042	7.39019109326042	7.99603397526042	9.36122846973958	10.1024344697396	9.22421346973958	8.60196646973958	8.57878846973958	9.54423546973958
ADM2	6.09650611670313	5.57549358670313	5.66076924170313	5.25709848920313	6.09960845570312	6.18052067470312	5.55082101970313	6.21054647870313	5.77429006720313	5.59321735270313	5.56889056470312	5.49127432020313	6.27585933570313	5.83875721220313	6.01446470920312	5.53532733970312	5.88795581029687	5.81774481029688	5.82457681029688	5.79666981029687	5.79787881029687	5.64646581029687
ADNP	7.67415624833854	7.77648601783854	7.59760904683854	7.95429115083854	7.45321149233854	7.74131238283854	8.00909934483854	7.24524728533854	8.14837756883854	8.03872803733854	8.11043434383854	8.03049182433854	7.76881996483854	7.58635054383854	8.14098540583854	7.95019622983854	8.00678497216146	7.98723097216146	7.69825797216146	7.73294297216146	7.53735397216146	7.99710297216146
ADNP2	5.71977	5.53956	5.28582	5.75544	5.14868	5.38062	5.83049	5.68729	5.68634	5.86421	5.75641	5.841	5.40818	5.67121	5.75641	5.30673	5.54312	5.62275	5.5677	5.77818	5.51289	5.58966
ADO	5.26547997442708	5.40092889542708	5.84458408442708	6.11552354942708	4.62949710442708	5.45596002242708	5.98029342442708	5.17352184942708	6.29955073242708	5.55788557942708	6.07214531342708	5.77398620842708	4.70736899242708	5.35785837542708	5.96740127542708	5.70214022242708	5.42817193357292	5.62081793357292	5.45023993357292	5.72412443357292	5.75375243357292	5.51194043357292
ADORA1	4.08594174709375	4.26744097109375	5.28326751009375	6.53230940209375	3.67367987809375	6.18050861909375	4.93539424909375	6.16175505909375	3.82738434509375	5.13769594009375	4.26850301509375	4.00126138609375	5.62965885109375	5.19815316509375	3.35644609409375	4.55527255009375	4.73736004890625	4.82541204890625	4.84888704890625	4.78877204890625	4.86841704890625	4.84165404890625
ADORA2B	5.78108962342708	6.24178998342708	5.34595474742708	6.26375288542708	4.65310539742708	5.41180833142708	6.30255378342708	5.21041967142708	5.64025281742708	5.71456162942708	5.74754449742708	6.19941657042708	5.40695008242708	5.93596634742708	5.96270834542708	6.17133585042708	5.81207749357292	5.78059349357292	5.83544749357292	5.58328549357292	5.62663349357292	5.85791649357292
ADORA3	4.98451	5.54487	4.44455	6.15328	3.79342	4.8806	5.04546	3.75585	2.29942	5.08647	2.30372	4.41823	4.59506	5.55618	4.78462	5.27021	4.63849	4.54735	4.49592	4.55205	4.50386	4.606
ADPGK	7.04882860477083	7.34527269477083	7.83110142977083	7.42090552927083	7.53246909677083	6.93929893327083	7.30646578677083	6.68100849277083	7.15860377577083	7.00861523577083	6.98538266177083	7.22884214727083	6.89721794377083	6.51098478577083	7.14380286077083	7.27724912327083	6.87698690222917	6.95868290222917	7.27553390222917	7.12491490222917	7.44239790222917	7.19000190222917
ADPRH	6.3979950521875	6.4304042481875	7.0814733151875	6.5792377581875	5.5029281931875	6.3544101511875	6.7232155871875	6.0619913741875	6.2691693941875	6.1537808671875	6.6808768851875	6.4073313861875	5.7922004351875	5.9226441571875	6.4869371911875	6.3447073931875	6.2731844618125	6.2590234618125	6.2849674618125	6.2926764618125	6.4239214618125	6.4122154618125
ADPRM	6.26567913248958	6.75941106248958	6.81725858048958	6.77344217248958	5.66709925948958	6.79883442648958	6.86254979848958	6.03539448348958	7.45814455248958	7.49976657048958	6.27061115548958	6.57336417648958	6.34611849848958	5.63358048848958	7.08237927048958	6.46262947848958	6.75235127751042	6.91137827751042	6.41138027751042	6.70217827751042	6.12455727751042	6.58800327751042
ADRA1A	5.62187625060417	4.6768786549375	5.2500278899375	4.08801430560417	4.9317107079375	5.12290009327083	4.50544889327083	5.0732039109375	4.5941587729375	4.56250870627083	5.09741230427083	4.5492841419375	5.29847485527083	5.66642028060417	4.5796459919375	4.9824162039375	4.8589059560625	4.8943484560625	4.9124147060625	4.9050009560625	4.9756524560625	4.9288207060625
ADRA1B	3.19966193757292	3.16284597457292	3.14814972457292	3.92052261857292	3.12727566257292	3.14398121557292	3.13800748757292	4.46530394657292	3.52217028757292	5.05042169857292	3.15764879057292	3.11994966557292	3.28086710257292	3.15941410457292	3.15110590357292	3.14759945957292	3.43498451542708	3.31830951542708	3.45805851542708	3.40632651542708	3.51496151542708	3.45295651542708
ADRA1D	3.49182739110417	3.49229260410417	3.69629935910417	3.70585627610417	3.50671483610417	3.51440888810417	3.36343903910417	3.60537193610417	3.37359447010417	3.52170888210417	3.46783605610417	3.69947965710417	3.45383080610417	3.41565505610417	3.41431926410417	3.43145957810417	3.50177729789583	3.49448879789583	3.54815729789583	3.50246079789583	3.48825979789583	3.52264129789583
ADRA2A	4.75885537858333	3.25957526758333	4.87554540358333	3.29933630558333	5.32350687458333	3.25750116158333	4.23963934958333	4.74881661958333	3.18473910158333	3.23857110858333	3.91872739158333	4.76000637758333	4.44588206558333	4.17466011158333	3.22426930258333	3.63458613358333	4.00307795541667	3.80493695541667	4.00697695541667	4.26553895541667	4.16920895541667	3.87934195541667
ADRA2B	3.54378	3.60426	3.5323	3.71036	4.42367	3.63119	3.48349	3.6484	3.49399	3.56565	3.54706	3.62512	3.54844	3.54435	3.50526	3.5319	3.68034	3.57472	3.57012	3.65921	3.63337	3.60945
ADRA2C	4.34793057965625	4.48636091565625	4.80774616165625	3.77570303365625	4.81252857265625	4.19480112465625	3.92129642965625	4.61238987565625	4.04334433565625	3.66506868665625	4.14013339865625	4.52014338065625	4.37559215065625	5.01562693565625	2.73731692965625	4.35579983065625	4.29162289634375	4.20707389634375	4.26290489634375	4.17473989634375	4.23579289634375	4.25728389634375
ADRB1	3.95199	4.41054	5.62403	6.18961	4.26881	5.23331	5.293	4.04994	5.2544	4.21411	5.89234	5.2521	4.07415	4.22515	5.12185	3.47391	4.77779	4.78759	4.79086	4.78759	4.8281	4.72654
ADRB2	7.61121562572917	8.53067623172917	8.50369232172917	9.25766606172917	8.05587678172917	7.54719548472917	8.48467419172917	7.17395146172917	8.68043145172917	8.33425361172917	9.69179095172917	8.31473266372917	8.04778836872917	8.00716798372917	9.05559084172917	8.77422095172917	8.47011647827083	8.44545647827083	8.60838747827083	8.47399647827083	8.07583847827083	8.20280147827083
ADRB3	4.59869267235417	4.87681668035417	4.86866399135417	4.60457635535417	6.41354616535417	5.95989912235417	4.76959236235417	7.69030794435417	4.19692030035417	3.87620648035417	4.10842252335417	3.74518829535417	5.70783748535417	6.01686100935417	3.59557207235417	4.93104309935417	5.00858507664583	4.98824157664583	4.98026007664583	4.98222357664583	5.00931807664583	5.01642657664583
ADRBK1	9.70769591770833	9.48735607770833	9.27715303770833	9.52650941770833	10.1563195377083	9.30704415770833	9.60070655770833	8.97793997770833	9.35794772770833	9.36758862770833	9.49186578770833	9.55269960770833	9.62059318770833	9.52504913770833	9.49186578770833	9.60467359770833	9.48987984229167	9.44011	9.53577	9.44728	9.59115450895834	9.51568
ADRBK2	8.1717249879375	8.4755602279375	8.0341109979375	8.1657627779375	6.8235691659375	8.0977939079375	8.2913663879375	7.8183607949375	8.5654156179375	8.2416380179375	7.9858702679375	8.5283704679375	7.8674655589375	7.6939966579375	8.2185312079375	8.3961234679375	8.0206405320625	8.0451425320625	8.0133840320625	8.1149410320625	8.2519825320625	8.0697820320625
ADRM1	7.97269961534375	7.45913259234375	7.92845161234375	7.81313800334375	7.89544544134375	7.84042069434375	7.71949380534375	7.62348460534375	7.69119179834375	7.97431407834375	7.61691194434375	7.77422169734375	7.83612562534375	8.16896048934375	8.08329571534375	7.84864446834375	7.47780226165625	7.61375926165625	8.03861526165625	8.12785126165625	8.18278326165625	7.52641326165625
ADSL	7.27290585005208	7.72423822805208	7.71663288005208	8.15210119605208	6.10574528505208	7.61016223905208	7.82876221205208	6.79607799705208	7.97760651705208	7.91162748005208	7.54556298705208	7.88617983005208	7.13949840605208	7.57473541605208	8.09231604005208	7.63003765405208	7.44349497194792	7.52117497194792	7.60697347194792	7.86767697194792	7.40936597194792	7.51288497194792
ADSS	7.07533583366667	6.82280426866667	7.23362958566667	7.44395220766667	5.88918731566667	7.35856481466667	7.53628919966667	6.25361895666667	7.42299551666667	7.10606271066667	7.36265498266667	7.19150485466667	6.80511648666667	6.82074868566667	7.51271507566667	7.27142381966667	7.15110893633333	7.22829793633333	6.94228193633333	7.19910193633333	6.86963393633333	7.02455193633333
ADTRP	4.89113190544271	6.97369999894271	4.31710834744271	2.59433611144271	2.10973670544271	5.64919584194271	6.26259398044271	4.35763543944271	5.86418216144271	5.69288689594271	2.54410371344271	4.84800858444271	5.19981230244271	4.21593738694271	5.31529789244271	4.68555892794271	4.66049647055729	4.69341947055729	4.66622147055729	4.67670747055729	4.83936447055729	4.78425047055729
AEBP1	6.78814700616667	6.29391134716667	6.22415670416667	5.53369178116667	5.21437575616667	6.07840434616667	5.97936888816667	5.22638978816667	7.18947790416667	7.10906092316667	6.31475516016667	6.64280760116667	6.40536366516667	5.62572340516667	6.84688648016667	6.80512745416667	5.85925767983333	6.00519067983333	6.18988767983333	6.24208267983333	6.37411967983333	6.93357967983333
AEN	4.89107094414063	5.36034083764063	5.30215582114063	6.45249193014063	3.19723116064063	5.31652113264063	5.76690524064063	5.93378922464063	6.47499482964063	5.96698999164062	5.88179706714063	6.27819329964063	5.04671581814063	4.85714867664062	6.11556111364063	6.06789569364062	5.65642167385938	5.65092367385938	5.50201467385938	5.66382367385938	5.57815367385937	5.28983867385938
AES	9.8188592721875	9.9440584021875	9.4488585521875	10.4142234121875	9.0172449521875	9.7146223721875	9.9440584021875	9.1648952021875	10.7346155021875	10.4629395621875	10.2482224921875	10.1326049021875	10.0738267321875	9.8742250821875	10.5196592921875	10.0835863121875	10.0703092778125	9.8999582778125	10.3088862778125	9.7059082778125	10.0103942778125	9.8532312778125
AFAP1	5.36284369611458	3.80006857011458	4.61692817211458	3.85682245411458	4.12525506311458	2.14157464111458	4.11234263911458	5.50718276411458	4.54887777811458	4.01196346311458	4.09226203011458	4.01446083211458	4.69358116911458	5.10765914411458	4.33875544611458	3.18158755411458	4.26158767188542	4.38341467188542	4.08860067188542	4.23626367188542	4.14369767188542	4.20349767188542
AFF1	6.42452848426389	5.83995057826389	7.12858717859723	5.68923301093055	7.14154850359723	5.81868003759723	5.91994506793056	6.31788498726389	5.87240679526389	5.63675355493056	5.39585005426389	5.61389341226389	5.63073265259723	5.71104517759723	5.52929873793056	5.44502466559723	6.03886073673611	5.96776640340277	5.84402440340277	5.81158940340277	5.92942873673611	6.07659140340277
AFF2	3.40511117076736	3.33807861476736	3.30378281276736	4.44578340410069	3.32671972710069	3.29822222210069	3.32722188276736	3.63641061276736	3.56193936710069	3.27436223176736	3.76234280476736	3.68402780010069	3.73623473110069	3.22067080943403	3.30829843476736	3.32404720510069	3.52105964223264	3.45805497556597	3.49376564223264	3.51691964223264	3.50606564223264	3.48660464223264
AFF3	4.50847469619271	5.35422192269271	4.40132293219271	5.03277930769271	5.19271568919271	4.99734010619271	5.51621952669271	3.51544710769271	6.61306023569271	6.02264348469271	4.67313512469271	5.53507441819271	5.27776115569271	4.17219640869271	5.39825278769271	5.01414423969271	5.09387440480729	5.08781940480729	5.08874290480729	5.07990090480729	5.05121940480729	5.05773890480729
AFF4	5.76100646794792	5.89796140494792	5.77300872844792	5.95196266044792	6.26196861244792	5.53845907394792	6.02576130144792	5.32651841494792	6.14116210544792	5.94509534444792	5.91022508494792	5.80313577694792	5.80254346794792	5.21690189694792	5.98534384094792	5.88465113594792	5.86695074905208	5.73920774905208	5.84787474905208	5.83151074905208	5.84529474905208	5.82880074905208
AFG3L2	6.00990470510417	5.94244168710417	5.96727278310417	5.99781231010417	5.27073948610417	5.61382020310417	6.06254728710417	5.05424355810417	6.51610399310417	6.34618094510417	6.31156240910417	6.13198916910417	5.40520336010417	6.03306600110417	6.32792771610417	6.11693936610417	5.91733885289583	5.92919685289583	5.91227385289583	6.01875685289583	5.93015485289583	5.95768685289583
AFM	3.34606991610417	3.25452609210417	3.31802923110417	3.27011342510417	3.24971487210417	3.29901008910417	3.30725302710417	3.26024636410417	3.29878717610417	3.28667469510417	3.29209584910417	3.28840279910417	3.28381783310417	3.32942539910417	3.29348544110417	3.27457177810417	3.29680216589583	3.28822816589583	3.28504816589583	3.25688116589583	3.32814916589583	3.28947516589583
AFP	3.4047798423125	3.3306186903125	3.4198325883125	3.3534971793125	3.3271674843125	3.4044436353125	3.3927017573125	3.3436782613125	3.3539977993125	3.4099867793125	3.7795544133125	3.4044638883125	3.7769925373125	3.4298894423125	3.3531840943125	3.3580344663125	3.3478744286875	3.4146634286875	3.4108714286875	3.5472574286875	3.4025164286875	3.4428754286875
AFTPH	8.23900963144792	8.23992985194792	8.05044091744792	8.22264109644792	8.40817133544792	8.23421848344792	8.36526078394792	8.19739945044792	8.33509242144792	8.34997034794792	8.27563012744792	8.44677752744792	8.21481746894792	8.16914893744792	8.28432897994792	8.19652153294792	8.24548909755208	8.34923909755208	8.09157609755208	8.10782009755208	8.28169709755208	8.51018809755208
AGA	6.24447092551736	6.73254826851736	6.38612246851736	7.09520936551736	5.59345704951736	6.65989335551736	6.91248437951736	5.96363378651736	6.87364477051736	7.10341430551736	6.91919123151736	6.75188682651736	6.48082887851736	6.74614479251736	6.97161539551736	6.74544417951736	6.75015265148264	6.90182265148264	6.20618931814931	6.61894365148264	6.61829931814931	6.72208865148264
AGAP1	4.41181	4.13161	5.27457	6.11472	4.87272	4.17311	4.69557	4.54921	5.4584	5.15693	6.18707	5.08732	5.16888	5.32834	5.99798	5.48897	5.15876	5.18989	5.17229	4.96569	5.1499	5.14991
AGAP2	6.16336476509375	5.76652849109375	5.52106145409375	6.13705772409375	6.94127661309375	5.73096509609375	5.98908779009375	5.13440974309375	6.16971734609375	6.05285431809375	6.56543456509375	5.92212508609375	5.86079433609375	5.98820106909375	6.71510648209375	6.16749694309375	6.03100836390625	6.02815886390625	6.09448236390625	6.10595536390625	6.02581836390625	6.02413236390625
AGBL2	4.18398030540625	5.34989907340625	4.88073747640625	5.30192700940625	3.60561625040625	4.98676602140625	5.58817863140625	3.73968185940625	5.48518508940625	5.75261984140625	5.61770767340625	4.81577999540625	4.61217705440625	4.09248557740625	5.34604500840625	5.18604938240625	4.98800426559375	4.87155326559375	4.86374526559375	4.89054126559375	4.93284726559375	4.90762226559375
AGBL3	4.88318534564062	3.76233782364063	4.30679269464063	3.81461205114062	4.20472197114062	4.25507086164063	4.09374298464063	4.71147068814063	4.37125156914063	4.23311986214062	4.01762668364062	4.03822040564063	4.38507493864063	4.64094078364062	3.77216080114062	4.06372872514063	4.22784113685938	4.25180113685937	4.22609213685937	4.23386013685938	4.22268813685938	4.17048913685938
AGBL5	3.95510305278125	3.88704611078125	3.45845640678125	4.15600497878125	3.87068402178125	3.47006072178125	4.86353751678125	5.24780276378125	4.73266479578125	5.23739133078125	3.46945582278125	4.65058063378125	3.46470647678125	3.38522984178125	4.77143946878125	4.08090193178125	3.99085161721875	4.06512761721875	4.66235561721875	3.84774461721875	4.23944761721875	4.20737261721875
AGER	6.30180584316666	5.9729	5.74849277516666	5.62522	7.3092	6.90567	6.08602	5.16441	4.93657251583333	5.15874225616666	5.08333748016666	5.60501	6.27768456983333	5.14394360983333	5.44525054216666	5.89115	5.79395031516667	5.71346631516667	5.82582881516667	5.79179331516667	5.80663831516667	5.81409931516667
AGFG1	6.36128067713021	5.88714285913021	6.08054015263021	6.12293040513021	7.77496205013021	6.19689981313021	6.50182610413021	5.97013551113021	6.01250242363021	6.00305030813021	6.01285377413021	6.33046776013021	6.09636514163021	6.15673293363021	6.21790584813021	6.18579375063021	6.22634580286979	6.21941430286979	6.12040430286979	6.36099505286979	6.31694530286979	6.22266630286979
AGFG2	4.81250192022917	4.80413712522917	4.62629923472917	5.18758926622917	4.20998073472917	4.80234500072917	4.88122398972917	4.52435850122917	4.97464981672917	5.10868554072917	4.98318163022917	5.09534891822917	4.93392299322917	5.04313761422917	5.11528405572917	4.85879240372917	4.92539838827083	4.86303938827083	4.93331878827083	4.86763858827083	4.82411538827083	4.82202898827083
AGGF1	6.14072410434028	6.57998762034028	6.73950976334028	7.03028293634028	6.10657672034028	6.78181964534028	6.89964604134028	6.41474504334028	7.27623670034028	6.80330758934028	7.12363091334028	7.00480372234028	6.45525617334028	6.37860026934028	7.05005725134028	6.85446608534028	6.73850643899305	6.77211843899305	6.66241277232639	6.74697543899305	6.70692043899305	6.73793543899305
AGK	5.79307620633333	5.54484342533333	6.00972273233333	6.41706280633333	4.68258798233333	5.89342445633333	5.82654601933333	5.32921692333333	6.27504254633333	6.36232418533333	6.63891611433333	6.20770493633333	6.20387408333333	6.36016632933333	6.44422889433333	6.31353002833333	6.04488031266667	5.98847281266667	5.96613431266667	6.11117031266667	6.03740381266667	5.96528881266667
AGL	5.87333975846875	6.37976192346875	6.32637795646875	6.99356744446875	5.78453700646875	6.35880264446875	6.76832633546875	5.70712483646875	6.99007339746875	6.61815046746875	6.89697105646875	6.67154291246875	5.95559547946875	5.92682096546875	6.80691198446875	6.52887436746875	6.43082615853125	6.55788615853125	6.28602915853125	6.43541415853125	6.41696115853125	6.34292515853125
AGMAT	5.95552132640625	6.11809008440625	5.11367915040625	5.34942356940625	4.53829093840625	5.94148262940625	5.89611212040625	5.19286511640625	6.67375560240625	6.41132214340625	5.48870000740625	6.32253004040625	5.99691870440625	5.43770857640625	6.20214120640625	5.74496181740625	5.70290918959375	5.76373318959375	5.73565968959375	5.80182418959375	5.83621068959375	5.80347668959375
AGO1	7.77982753279688	7.08751740679688	7.16129468229688	6.95780995929688	7.77151808479688	7.11921651129688	7.35255660079688	7.09435034579688	7.15556255179688	7.05830847929688	7.00645161429688	7.28097392779688	7.41780912529688	7.38058705879688	7.03207729729688	7.10813580879688	7.31653231170312	7.27882531170312	7.26403931170312	7.12003531170312	7.21187031170312	7.22019631170312
AGO3	7.35585	7.18674	6.80273	6.8908	7.71237	7.10324	7.03666	6.98559	7.03091	7.00338	6.85337	7.04415	7.40896	7.00782	7.06173	6.9726	7.02829	7.01753	7.08391	7.13381	7.13381	7.14898
AGO4	7.36487810916667	6.80936484216667	6.81858554916667	6.88195988616667	8.29547575516667	7.28937307016667	7.04899237516667	6.90336003816667	6.37030433216667	5.99390381016667	6.74752781316667	6.71206366616667	6.97700604616667	6.81923783616667	6.56846666716667	6.86510113416667	6.89216322483333	6.89947622483333	6.88293922483333	6.92592522483333	6.93330322483333	6.89079322483333
AGPAT1	8.34125383113542	7.92879138413542	7.81449549413542	8.00002556413542	8.52620041213542	7.43386710013542	8.04786042313542	7.75729915213542	7.72725946213542	7.78887992613542	7.87237675513542	7.70812775013542	7.74578471913542	7.96777234013542	8.11425740713542	7.81121457013542	7.94676555986458	7.77293605986458	8.41118605986458	7.79004155986458	7.77716005986458	7.77146055986458
AGPAT2	9.21012701791667	8.85399666791667	8.96556225791667	8.98206423791667	9.38473156791667	9.06037766791667	9.30899507791667	8.61387265791667	8.58664473791667	8.57043280791667	8.73091110791667	9.02596767791667	8.71485834791667	9.04732855791667	8.99739834791667	8.85569278791667	8.86197426208333	8.72410676208333	9.11631976208333	8.77756726208333	9.18579776208333	8.92509476208333
AGPAT3	7.6475556519375	7.6961046719375	8.7252345219375	7.6589659869375	6.4562705479375	7.7720225969375	7.6672026379375	7.8463571629375	7.3765934379375	7.6605683319375	7.5832078739375	7.6488468879375	7.5459701149375	7.8743526779375	7.5493613999375	7.6955689059375	7.6112749630625	7.5284099630625	7.6779659630625	7.6421059630625	7.7903029630625	7.6515089630625
AGPAT4	4.83756	5.4411	5.26056	5.74157215429166	5.53043001129166	5.309	5.57398344995833	4.84501	5.04606	5.33495549695833	6.15624385329166	5.12264035929166	5.23937	5.3285	5.21273120929166	5.76730721495833	5.31517116304167	5.33215016304167	5.41199116304167	5.44935316304167	5.35470916304167	5.29175516304167
AGPAT5	6.02315022776042	6.90859766976042	6.43662542176042	6.68992859776042	5.22878880276042	5.98771305976042	6.54295098576042	5.83452562076042	7.31536939276042	7.06850548076042	6.72941579176042	6.88309512076042	5.61508048776042	5.78543141076042	6.83118417576042	6.61376795476042	6.28024580423958	6.42044480423958	6.29805280423958	6.72263180423958	6.27552080423958	6.43840280423958
AGPS	6.23815006738541	6.38526175605208	6.52098024871875	6.59498882671875	5.33067258205208	6.33234325305208	6.48908648805208	5.99233505405208	6.47961897438541	6.57079660638541	6.68619918438541	6.56417644305208	6.14559305171875	6.20962578171875	6.73699313571875	6.60652196971875	6.32304146394792	6.27615346394792	6.23622546394792	6.56384246394792	6.38982246394792	6.41716846394792
AGR2	4.59268	4.64709	3.28127	3.29506	3.64846	3.27763	3.29172	3.28648	3.42739	3.27325	3.30222	4.55659	3.2862	3.96791	3.29053	3.95087	3.33756	3.4208	4.37436	3.22649	3.64267	3.88888
AGRN	5.91425989759896	6.65596720909896	9.63787832609896	5.27140394059896	5.25574721559896	5.78663429059896	5.09573718309896	8.24609960559896	6.60824440359896	6.64987609309896	5.89424244359896	6.50496752009896	6.48818386059896	6.54838435759896	5.71501583259896	6.23554847759896	6.30621074940104	6.32281974940104	6.45370624940104	6.35505099940104	6.52987174940104	6.47291199940104
AGRP	5.05284587516667	5.70897344716667	5.67352804816667	5.17024798016667	5.57218858816667	5.31933293116667	5.27349399216667	5.56027134816667	4.83962049116667	4.81651913116667	5.05594523616667	5.85559811516667	5.03163668016667	5.62368112716667	4.95631017116667	5.07275266416667	5.22359528083333	5.26730328083333	5.33331428083333	5.25617828083333	5.32052728083333	5.31768628083333
AGT	3.96226141708333	3.58906836508333	3.70162802508333	3.64324227308333	3.69663857208333	4.04114503108333	4.28321750208333	3.62059908408333	3.69098319608333	3.68268624808333	3.76169911608333	3.69459166208333	3.61681006308333	3.62610030408333	3.57935770108333	3.61891935308333	3.48700257791667	3.80355457791667	3.44841157791667	3.32699557791667	4.05042957791667	4.31196157791667
AGTPBP1	6.77042346001563	7.10826372301563	6.44416393701563	6.88055748051563	8.19967158751562	6.99802942151562	7.31799200851562	6.74233223501562	6.54267091601563	6.34494901151563	7.01254560351563	7.00649526501563	6.70514763351563	6.50210684301563	6.59631637001563	6.80720214401563	6.93101397748437	6.85889847748437	6.82435897748437	6.95340147748438	6.74584597748437	6.92855647748438
AGTR1	3.28818519970833	3.25894204470833	3.31055745470833	3.27011066070833	3.24869763970833	3.30297640270833	3.28455930670833	3.26400521270833	3.26407220570833	3.32171674770833	3.27119683770833	3.31865371070833	3.28773646570833	3.25020067470833	3.53606522870833	3.26364852670833	3.22965010329167	3.33540260329167	3.25311610329167	3.33830560329167	3.31533610329167	3.30618610329167
AGTR2	3.27377676442708	3.22542534042708	4.78751512892708	3.34715025242708	3.21390228592708	3.21220011242708	3.31799729292708	3.52460351142708	3.20174740042708	3.20919357942708	3.56927100942708	3.22569730292708	3.19888834942708	3.58858989092708	3.19978894542708	3.98223865292708	3.46412878040625	3.45650978040625	3.45690778040625	3.43419511373959	3.41210011373959	3.43040311373959
AGXT	4.85881980020139	3.96057670720139	3.87153809520139	2.87791561320139	2.97808610020139	3.99457149420139	4.35316790620139	4.44558181620139	3.28631957320139	2.83714562720139	4.89936667920139	4.43586589020139	4.47966874920139	4.59116782020139	2.83314079320139	4.24279006420139	3.87251722613194	3.92615489279861	3.98707055946528	3.91197289279861	3.93993855946528	3.96699189279861
AHCTF1	6.08121715227604	6.02419339377604	5.53043748177604	6.06854529677604	7.07060473877604	6.00766809377604	6.24448006527604	5.83177368327604	5.84172047327604	5.64861393227604	6.00313761577604	6.34763525427604	5.87308445527604	5.41204350527604	5.96125230227604	5.96269489277604	6.06404756272396	5.98084856272396	5.84021456272396	6.08470456272396	5.99881856272396	5.99727956272396
AHCY	6.28656462192708	6.53737438792708	6.51323493092708	6.56391518392708	5.82176953892708	6.83907473692708	6.86343580092708	5.05748087392708	6.54318918892708	6.91944163892708	6.31050865792708	6.30205180192708	4.88075620392708	6.78631309992708	6.83999503592708	5.96931240492708	6.43437196507292	6.35320996507292	6.44110196507292	6.33546796507292	6.27699796507292	6.04675696507292
AHCYL1	7.71770765678646	7.47263862578646	7.65148481778646	7.79567567978646	7.70380233378646	7.79803708228646	7.79014818278646	7.37024194178646	7.71791163378646	7.71272911828646	7.62925788928646	7.86993384628646	7.65253257428646	7.67151929178646	7.84182206678646	7.72177312878646	7.66538870021354	7.67170295021354	7.53731720021354	7.76398345021354	7.73731970021354	7.79324395021354
AHCYL2	6.58243965464583	6.55435056064583	6.27045313364583	6.52462137964583	5.76298794464583	6.49529672964583	6.51779472564583	5.80947622564583	6.49259886264583	6.56462591064583	6.53928283364583	6.49045230164583	6.17562110664583	6.08310402264583	6.45034928264583	6.55044175764583	6.38791961035417	6.35958811035417	6.34293511035417	6.29736511035417	6.33619811035417	6.47495511035417
AHDC1	6.69628850933854	6.80705327333854	6.42311176033854	6.04288908233854	7.13965683133854	6.79105940633854	6.08040447733854	8.07975466183854	5.84870841783854	6.36840908283854	6.03496321083854	5.89123447233854	7.37450093483854	7.51104150683854	5.74213680683854	6.40785661333854	6.46733598216146	6.36019398216146	7.13002198216146	6.42188298216146	6.32352098216146	6.76169498216146
AHI1	3.65889022145833	4.90529805145833	4.61272076495833	4.56972021245833	2.47676492445833	4.38877668545833	5.46833594445833	3.96611704795833	5.47714090745833	5.13957638345833	4.60978363545833	5.41886147595833	4.53222549345833	4.46425564945833	4.93038369895833	4.85691794645833	4.60360756520834	4.64490656520834	4.54377089854167	4.60127856520834	4.55345	4.60640356520834
AHNAK	8.25405610454167	8.08815866554167	8.36638	8.70435111754167	7.42734	7.96096	8.43198	7.77495317920834	8.41998207920834	8.31570199320834	8.96216	8.30862376154167	8.13017331420834	8.22890995954167	8.53471	8.49046	8.44868526945833	8.59075376945833	8.13554226945833	8.08936676945833	8.12111526945833	8.26412326945833
AHNAK2	4.76065253644792	4.73170148444792	6.63356874694792	5.22436694244792	5.09003256194792	4.71386733444792	4.72492397894792	4.71753689494792	4.72256718994792	4.67717738994792	4.73686831544792	4.69038938694792	4.87814824294792	4.73775638894792	4.72514221044792	4.72357155294792	5.93624161405208	5.56045161405208	4.66121761405208	3.38697561405208	4.92704161405208	4.96117361405208
AHR	6.75987956060937	6.73780360710937	6.86090892560938	6.79543011460937	5.43497564010937	6.74021479860938	6.87176548460937	6.36408214410937	6.80847799910937	6.68269868910938	6.51863695010938	6.97170274810937	6.20932357160937	6.81621617210937	6.90485373260938	6.63946198010937	6.63560200739063	7.35758500739063	6.38075200739063	6.51848500739063	6.40439700739063	6.49684100739062
AHSA1	7.21559392652083	7.29286407152083	7.45149658352083	7.50659398352083	6.90073689152083	6.99523962452083	7.40298148052083	6.42560624652083	7.31172808852083	7.58247331752083	7.22871332752083	7.44933718552083	7.20327952152083	7.15075190552083	7.54185115352083	7.33617384652083	7.09778015547917	7.14667915547917	7.30639115547917	7.35766215547917	7.30653615547917	7.28323415547917
AHSA2	6.03819	6.41074068616667	5.99672	6.19145234183334	6.53927	5.80080622983334	6.08378	5.65167	6.09732	5.96329480883334	6.32913941916667	6.02574	5.94756545716667	5.59484283016667	6.20061	6.24797755583334	6.00374028783333	6.09188528783333	6.05345428783333	6.02348328783333	6.14286828783333	6.10423228783333
AHSG	6.2992879063125	5.0842473833125	3.7961846483125	3.8562682503125	6.1641473853125	4.8915816223125	3.7209952113125	7.2398357993125	3.4112609053125	3.0640302353125	2.7784776353125	2.3478177683125	5.4861692903125	5.8462703283125	2.3102135843125	5.1154075453125	4.4510987186875	4.4869217186875	4.4393467186875	4.4765772186875	4.4416487186875	4.4839802186875
AHSP	7.94932795401042	7.57145201601042	9.23431014501042	7.28003954001042	7.15567836801042	8.52288067501042	7.29717074001042	9.19206811501042	7.57207526101042	7.62480443201042	7.55098981601042	7.73052718401042	7.98232351101042	8.34927744401042	5.76231511701042	8.74222701501042	7.84785487498958	7.81951387498958	7.79880587498958	7.81223887498958	7.87397387498958	7.91666287498958
AICDA	2.92089301183333	3.50424430883333	2.85978547283333	4.21055010883333	4.33839263283333	3.95504042083333	4.64338851283333	4.10641269683333	4.31987947383333	4.04922211083333	3.31940345883333	3.84625211983333	3.89949975683333	2.97484364183333	4.38743711383333	4.75101734783333	4.00269972016667	3.79283772016667	3.90919572016667	3.87133372016667	3.84452672016667	3.86175472016667
AIDA	5.42117425990625	5.32619456923959	5.71741297490625	4.83961163457292	4.78766157657292	5.39792050457292	4.56676671757292	6.22484613857292	4.87794114957292	5.28489559523959	4.93124352757292	4.89998104690625	5.03958738357292	5.50735597623959	4.53802199990625	5.33623651990625	5.20299822342708	5.18104622342708	5.04425522342708	5.52366222342708	4.82445422342708	5.23490322342708
AIF1	7.53097114782292	7.20492033232292	7.66703482732292	7.31869366732292	7.41371811532292	7.86449531882292	7.07840542732292	8.83885809182292	6.71955901632292	6.95338659632292	7.01473051382292	7.17370391082292	7.65677335732292	7.80242450282292	6.85991827232292	7.43318837432292	7.45608700867708	7.40947400867708	7.38148000867708	7.39377125867708	7.39801675867708	7.41021400867708
AIFM1	7.66395406238542	7.77759957338542	7.80163925638542	8.01347767338542	7.06096598838542	7.75351795238542	7.86292291438542	7.45164512438542	8.11168781038542	8.31603894838542	8.12390866238542	8.11132459938542	7.73968734638542	7.87194732938542	8.28527577038542	8.04956295538542	7.80466691461458	7.95186691461458	7.81711691461458	8.02509791461458	7.70711191461458	7.94232291461458
AIM1	7.74067339398958	7.78690505698958	7.94628145998958	8.06666891098958	7.56441744998958	7.80234273598958	8.07553034498958	7.49603316898958	8.07258375498958	7.96261027998958	7.75971812898958	8.07295419998958	7.69115736798958	7.75600004898958	7.92875274698958	7.76478206498958	8.08683352801042	8.11900452801042	7.40844552801042	7.84032652801042	7.55180952801042	8.05135952801042
AIM1L	4.35143559580209	4.37044573746875	4.28630467646875	4.74277106480209	4.90668924846875	4.61138371313542	4.39046705113542	4.88449446480209	4.31706836280209	4.37786403746875	4.39124978446875	4.10484224480209	4.62793523546875	4.93886899713542	4.77215192713542	4.49115948846875	4.49744897686458	4.47962597686458	4.58887647686458	4.47957297686458	4.57246347686458	4.59393647686458
AIM2	7.18166617441667	7.95343729941667	9.26288494841667	7.59209864741667	8.29562874141667	7.67538009441667	6.50142565241667	8.40484341641667	6.74479858241667	6.90425701441667	6.72232934841667	7.49920140441667	7.79618620741667	6.64699443641667	6.37338124341667	6.17004846741667	7.38180277158333	7.30568577158333	7.26904477158333	7.35835077158333	7.45942177158333	7.37240477158333
AIMP1	6.98260802105208	7.77947835605208	7.68158096205208	7.99341480105208	6.28757519905208	7.45033674505208	7.75132363705208	7.38873146305208	8.29389152305208	7.95092775505208	7.84570557805208	7.84443447305208	7.09505236905208	6.96332183405208	7.98035335705208	7.66072764805208	7.66058481594792	7.70556581594792	7.29184881594792	7.69563931594792	7.50284631594792	7.49956381594792
AIMP2	7.60736461033681	7.56208583133681	7.98962175233681	8.17714377833681	6.82831713733681	7.95183156233681	8.03416972333681	7.21044586933681	7.70405815533681	7.78359969433681	7.70355832933681	7.87565597833681	7.44992919533681	7.88953570033681	8.23329817933681	7.74756185933681	7.74940114032986	7.70580480699652	7.59132014032986	8.10868814032986	7.65739280699652	7.59295947366319
AIP	8.69245180657292	8.54974548157292	8.44728302057292	8.78160741157292	7.99645833557292	8.69527072557292	8.67477404857292	8.27816749457292	8.88051363057292	8.69901391557292	8.73573629257292	8.72473489257292	8.64076970557292	8.91640129857292	9.09226365357292	8.71339676257292	8.44489394642708	8.53619594642708	9.19391694642708	8.47436144642708	8.61490394642708	8.68019844642708
AIPL1	3.62716483869792	3.35223758669792	3.44382476469792	3.44608680969792	3.32798777669792	3.40109197369792	3.34861807369792	3.92470022869792	3.82482487069792	3.44161066369792	3.44835096669792	4.75366482369792	3.36481216869792	3.45711202469792	3.37920835569792	3.36488368369792	3.58822239230208	3.57044639230208	3.51774339230208	3.52285139230208	3.53443539230208	3.60611839230208
AIRE	5.65641018280208	4.87631053180208	5.40619300180208	6.30541062980208	4.90268489180208	5.40351283880208	5.78817351080208	5.18795202680208	5.68583855180208	6.13393508780208	5.52045422380208	4.84282631180208	5.31932970180208	4.89242636980208	5.76884452180208	4.68699443080208	5.47521938419792	5.40675838419792	5.43421238419792	5.43752138419792	5.34742738419792	5.29034738419792
AJAP1	3.87799402188021	3.78457646438021	4.57381885438021	3.01003452688021	3.14185397388021	3.59667011738021	3.55954028338021	3.47541747588021	4.01180628138021	3.35450126388021	4.32914098238021	3.06696099688021	3.65848409638021	4.45048090638021	4.37289372638021	4.11998292888021	3.80275038961979	3.74228938961979	3.74353663961979	3.75285088961979	3.82062538961979	3.78200613961979
AK1	7.97611420370312	7.41217713970312	7.50049798870312	7.21741676870312	8.23257365970312	8.44252888320313	6.93500694220312	9.33448503570312	6.86705966970312	7.66563117370313	7.58111644770312	6.83322472920312	8.78065346770313	8.70998608120312	6.82247031720313	7.93310532070312	7.75955173929688	7.80676973929687	8.08286973929687	7.46140573929688	7.78564973929687	7.69527123929687
AK2	6.89721279367448	7.20279227142448	7.47397415842448	7.30842090742448	6.34724637217448	7.12636694692448	7.08316088717448	6.96575968292448	7.29169241042448	7.32623842842448	7.33660076892448	7.29408147317448	6.95977581867448	7.07693424042448	7.34532533092448	7.23527028742448	7.07711321532552	7.02257338199219	7.17696471532552	7.19423621532552	7.15941254865885	7.22126971532552
AK5	4.69873715060417	4.57945856527083	3.43774929927083	3.24241536860417	3.67061920327083	3.49160056160417	4.4567399619375	2.90997496360417	5.37893152560417	4.98533718960417	4.00303542460417	4.6241743969375	4.27343628660417	3.60937900560417	4.82992165960417	3.7049937849375	4.0714648550625	4.3191248550625	4.1718448550625	4.1980658550625	3.9957338550625	3.9549548550625
AK6	5.7472042421875	6.6973537911875	6.8372071021875	7.0306188251875	4.8809033571875	6.2538398191875	6.6828394751875	5.8797763931875	6.7919432661875	6.6574547821875	6.9142389441875	6.7107434061875	5.7360744871875	5.8113677361875	6.8596948061875	6.6834525551875	6.5400655618125	6.6889445618125	5.8016195618125	6.6225685618125	6.5402455618125	6.1220735618125
AKAP1	5.82966202207813	6.42764357057812	5.53425141157813	5.88969005507813	5.43035372157813	5.97700732757813	6.83324453307813	5.66193075857813	6.69054030357813	6.47152321207813	6.27679840557813	6.00710208857812	5.66215069407813	5.61310234407813	6.69107978657813	6.23920015607812	6.00054739942187	6.06041189942187	6.08666614942188	6.09250839942187	6.10860039942187	6.11449589942187
AKAP10	6.78439854573958	6.47843467273958	6.85001730573958	6.76652245373958	7.36285552373958	6.37754704573958	6.34983094273958	5.86272577173958	6.10135249073958	6.35923345073958	6.20737128173958	6.36329750273958	6.28890672473958	6.27782391073958	6.76180898873958	6.52291429873958	6.43837989026042	6.50777039026042	6.53047089026042	6.49468739026042	6.42289039026042	6.49894139026042
AKAP11	6.48989139435417	6.59411876335417	6.30104096085417	6.70796524635417	5.61605734285417	6.28085920985417	6.71524225985417	6.19401438635417	7.12074745535417	7.03441652885417	6.76729472385417	6.86245226235417	6.44190693885417	6.35808482735417	7.00817943935417	6.59558977185417	6.71773476114583	6.70985776114583	6.33404626114583	6.62580926114583	6.52130126114583	6.49919876114583
AKAP12	5.99524269313542	4.49938436180208	4.63717222046875	5.00780738580209	3.47985060280208	4.14463252613541	4.33042267246875	4.71270309680208	5.44078897213541	5.47274016913541	3.93539640913541	5.23260674413541	5.12404995980208	5.72736742013541	5.53786635413541	6.24480383380208	5.42031704719792	5.73849104719791	4.28097304719792	4.62784304719792	4.90092404719791	4.85251504719792
AKAP13	8.57186	8.46951	8.63152	8.62203	9.36381	8.28356	8.64572	8.05286	8.5929	8.5699	8.83877	8.75342	8.37199	8.1087	8.64349	8.78016	8.58365	8.55528	8.57758	8.52181	8.55135	8.6979
AKAP17A	5.71554098024479	6.45661338874479	6.13020823774479	5.94936821824479	6.87592890574479	5.84708440074479	6.02784165224479	6.19675375024479	6.46756709674479	6.23350385774479	6.30210672074479	5.91414044224479	5.97584211824479	6.93071102524479	6.90449422274479	6.05687551974479	6.26324270025521	6.21070920025521	6.21696370025521	6.13789670025521	6.48677870025521	6.17862670025521
AKAP3	3.3632932796875	3.2566886056875	3.3422343496875	3.2846936206875	3.2544833726875	3.3223246956875	3.3232042866875	5.5478878116875	3.3070338406875	3.3153119296875	3.3059970086875	3.3108369026875	3.3045396396875	3.3674021086875	3.3085302686875	3.2909908436875	3.4438052853125	3.4630362853125	3.4786802853125	3.4268872853125	3.4379952853125	3.4516402853125
AKAP4	3.36609698014583	3.79993348214583	3.50490347164583	4.10377693514583	3.97831333764583	3.60146552564583	3.22237799064583	4.04281089764583	3.63731109414583	3.66529123314583	3.08996605014583	3.95674019014583	4.50758715714583	4.25895883764583	3.72743984664583	3.27394080264583	3.76489094785417	3.72607694785417	3.83677994785417	3.66057194785417	3.75541694785417	3.65760594785417
AKAP5	4.10762002441667	3.45184988441667	3.96995884941667	3.96376262791667	3.27139259441667	3.37323560741667	3.45660726441667	2.80086388341667	2.70473706191667	3.99349356391667	4.76925795191667	3.57069583691667	3.48097333041667	4.07972176891667	3.74474505541667	4.99653402141667	3.74044074958333	3.68280174958333	3.73771274958333	3.74862874958333	3.70819374958333	3.78301574958333
AKAP6	3.26896655988542	3.26999225188542	3.26318601488542	3.29213689888542	4.14236993088542	3.26930962488542	3.25033956488542	3.28412720188542	3.24237762288542	3.26170077288542	3.27775274088542	4.33648500788542	3.26899457388542	4.87910014388542	3.26064599788542	3.26564951488542	3.57023081811458	3.47189781811458	3.47825031811458	3.47794681811458	3.50169931811458	3.43740031811458
AKAP7	6.1675996740625	6.8515112910625	7.0594757190625	7.0591193040625	5.5141065470625	6.6986105490625	6.8512360740625	6.0325699130625	7.4002537260625	6.8174004570625	7.3568229520625	6.7579777070625	6.0949959160625	6.5697314240625	7.1806498540625	6.8631353710625	6.7827032799375	6.7645717799375	6.6643342799375	6.6886582799375	6.6634012799375	6.6645297799375
AKAP8	7.36148930791667	7.90703388191667	7.78150151891667	8.00955941891667	7.48184693591667	7.47265260591667	7.94667708091667	7.14478200991667	8.25796914191667	7.88385025891667	8.07015717591667	7.69946499991667	7.66692904691667	7.35440874291667	7.89686688691667	7.78377507291667	7.69260742208333	7.70389892208333	7.72630792208333	7.76340242208333	7.83297092208333	7.67542392208333
AKAP8L	7.38590629031945	6.89806481931944	7.15456723131944	7.26023834831944	7.38788264331945	7.20959411931944	7.11675101231944	6.87035717531944	6.89080925531944	7.17590809331944	6.73120950431944	6.96026296031944	7.30452630131945	7.33055626431944	7.32024342231944	7.12932285631944	7.18333996301389	7.09697996301389	7.21360162968056	7.15963262968056	7.01460062968056	7.12917029634723
AKAP9	5.36576333094358	6.05410280194358	6.01125400919358	6.02059628744358	5.88927874319358	5.39984965944358	5.85943333894358	5.42377753169358	6.06828353594358	5.84748221369358	6.02812329344358	5.92036923019358	5.62395874694358	5.13466625469358	6.04124283494358	6.11910624069358	5.77914205888975	5.79992572555642	5.81120139222309	5.79341105888975	5.84055439222309	5.77849839222309
AKIP1	5.76957189135417	5.95365380135417	6.15959617335417	6.59547887335417	4.75671408935417	5.62724557935417	6.11687159635417	5.89739341435417	6.74696548235417	6.25502171435417	6.44737676935417	6.16899292435417	5.21340004235417	6.08281531235417	6.40181133035417	5.64940006135417	5.83819298264583	5.91583198264583	6.06679098264583	6.18091098264583	6.00311698264583	5.93602198264583
AKIRIN1	7.62362970471875	7.47544894105208	7.43791311238542	7.20813396871875	8.14373845071875	7.52052702505208	7.64353656338542	7.37898749505208	7.48606449271875	7.29797809838542	7.50693703738542	7.56431572271875	7.46611994771875	7.25129634205208	7.43391092438542	7.41410349005208	7.34621658228125	7.51856858228125	7.47532558228125	7.53291158228125	7.57258358228125	7.49913458228125
AKR1A1	7.94547704557292	7.84322184357292	8.43019071357292	7.96105917757292	6.54395075757292	7.73759264357292	7.84074478957292	7.61828075557292	7.71747171957292	8.07750059357292	7.55842407857292	7.89420856357292	7.25831426057292	7.81981600557292	7.83943438457292	7.70544891957292	7.73472118242708	7.64637818242708	8.04718118242708	7.70632018242708	7.61653818242708	7.67053718242708
AKR1B1	9.12243377870833	8.66980829170833	8.50388129070833	9.01318960970833	7.94913405970833	8.94634454470833	8.69364712270833	8.18584426570833	9.14518012370833	9.30018800470833	9.11498100470833	8.87059904570833	8.71722124670833	9.26547168770833	9.36509304070833	8.72249577770833	8.87074888929167	8.80462288929167	9.12845388929167	8.76832888929167	8.72381388929167	8.79859888929167
AKR1B10	3.69044558128125	3.69861264528125	3.67789920078125	3.69625807228125	3.68619986778125	5.45619771328125	3.67459768778125	3.70318668778125	3.68791590728125	4.43261711928125	3.69399763228125	3.68809433878125	3.67790575378125	3.58588307378125	4.06440550178125	3.68401572428125	4.04034603171875	3.80903303171875	3.86637303171875	4.24326903171875	3.63828103171875	3.57703503171875
AKR1C1	4.75598636023264	4.81211686923264	4.11666609789931	4.5765198018993	4.25398759589931	4.6955691108993	4.93824857856597	4.4315792338993	5.90308010256597	5.41548924523264	5.15797355023264	5.63852111923264	5.29223472256597	4.61031676656597	5.29529385323264	5.4177432778993	5.19918094843403	5.17618328176736	5.1700606151007	5.43335328176736	4.2666776151007	4.4962916151007
AKR1C3	6.17286581603125	7.13782489703125	7.97477983103125	7.50389742703125	7.09039067503125	6.32898172803125	6.52361441603125	5.91338026503125	7.55566167203125	7.13850060503125	8.71307497203125	6.98092483703125	7.93737564703125	7.78091727103125	7.09920305003125	8.82254202603125	7.34092794596875	7.97611294596875	6.88710094596875	7.47696694596875	6.94562694596875	7.12598994596875
AKR1C4	3.98542981313542	3.16106044063542	3.96183066113542	3.80260553163542	3.56715251763542	3.94625892763542	3.25349408263542	3.17929704513542	3.21653898213542	3.52337960063542	4.03563555763542	3.62207544963542	3.13458842513542	3.47398198613542	3.20171236663542	4.01003591963542	3.64285149836458	3.58100849836458	3.59782849836458	3.56760249836458	3.42582949836458	3.58803349836458
AKR1D1	3.03069156224479	3.05087574674479	3.42370738674479	3.05398491974479	3.19573247324479	3.98498872474479	3.02587695124479	3.36365895124479	3.03651794574479	3.03726628124479	3.04498067474479	3.04128728874479	3.03019302874479	2.99444870974479	3.03397622374479	3.03291222874479	3.21413386025521	3.09481986025521	3.19220786025521	3.07766686025521	3.19715486025521	3.11692886025521
AKR7A2	8.79728661397917	8.63831889797917	8.37174943397917	8.94873292997917	7.91701246497917	8.88173924197917	8.72165234297917	8.45686462797917	8.91617804997917	8.99903948297917	8.85863254997917	8.88857533897917	8.82774482897917	8.97173930497917	9.03320657497917	8.74276245697917	8.54071336302083	8.54032936302083	9.38759086302083	8.49749336302083	8.86154036302083	8.66154586302083
AKR7A3	6.53627873111458	6.44877839411458	6.27207110211458	6.88311043811458	5.82733198011458	6.68688173711458	6.42828604911458	5.81229418511458	6.83155241611458	6.78254933211458	6.34846580511458	6.65759320211458	6.47237837211458	6.61657506611458	6.94660670411458	6.62067155011458	6.37811064988542	6.32815264988542	6.77279764988542	6.40778064988542	6.57814514988542	6.59929764988542
AKT1	10.1779529229583	8.52589078195833	8.83897632295833	8.04756017795833	8.92877905295833	10.3092775629583	7.88972928695833	11.7416609429583	8.02709024395833	8.34775564395833	7.93260696395833	8.01787152995833	10.2315431929583	11.1044215929583	7.88108478695833	9.06581249295833	8.95317767704167	8.79982867704167	9.49922367704167	9.24058667704167	9.06257567704167	8.84511267704167
AKT2	6.65276727885417	6.35732115852083	6.27284921152083	6.07650819852083	6.74645312685417	6.1228846491875	6.25653871385417	6.1449233801875	6.3893815051875	6.48249088352083	6.2510626001875	6.02883712052083	6.56738079652083	6.31333481752083	6.4822781271875	6.56403974085417	6.3154304568125	6.2984524568125	6.4339309568125	6.2958889568125	6.4470089568125	6.3501824568125
AKT3	6.13920319380035	6.51014507830035	6.11347297130035	6.73216177180035	5.83516454030035	5.96104170830035	6.60655443330035	6.00850264330035	6.87656927730035	6.59010065330035	7.11939343530035	6.55210109080035	6.35154939080035	6.04826077430035	6.86856052880035	6.60964004730035	6.47950573503298	6.44805840169965	6.25105006836632	6.58147940169965	6.41787840169965	6.41793606836632
AKTIP	5.90025852266667	6.29907701566667	5.72118069666667	5.96358570766667	6.28830814266667	6.19889629566667	6.48856974466667	5.73792640166667	6.92116683566667	6.45551305966667	6.79397356766667	6.70843752466667	6.57384231966667	6.13510320766667	6.42544725066667	6.36529459766667	6.36082097233333	6.43682497233333	6.19773797233333	6.29579097233333	6.25230597233333	6.32273697233333
ALAD	5.90090528863542	6.06605790063542	5.99114531663542	6.71548715563542	5.25791568063542	6.07537412163542	6.33820611963542	5.21331762663542	6.54640391163542	6.00403372863542	5.83571382663542	5.91473242963542	5.59927564563542	6.00631970863542	6.26903543463542	6.15012894763542	6.02226471936458	5.92314071936458	5.94550821936458	6.01858671936458	5.97312571936458	6.07389371936458
ALAS1	6.78761036182292	6.74587823282292	6.75251865282292	7.10177448582292	7.27404722482292	7.30259971482292	7.19973456982292	6.29374456282292	6.82377288882292	6.58519559582292	6.97660840082292	6.74617337582292	6.61361630182292	6.79847079982292	6.98430834882292	6.62637045882292	6.68677166517708	6.80320966517708	6.75437666517708	7.05454066517708	7.32444766517708	6.48131266517708
ALAS2	10.8739073622917	11.0768914422917	10.7201895722917	9.11371582229167	9.49443877229167	10.4919580422917	9.23039311229167	11.2126120222917	10.6508255022917	10.7406955722917	9.57848416229167	10.8129654722917	10.5245675722917	11.1811528022917	9.01988065229167	10.7406955722917	10.3938270077083	10.3254000077083	10.3250000077083	10.3759310077083	10.3601050077083	10.2685020077083
ALB	3.3628309721493	3.2586355821493	3.22865493814931	3.46458828814931	3.1704125101493	3.37056941914931	3.1606462481493	3.3895690061493	3.16050969214931	5.88438788314931	3.27993125314931	3.58131130414931	3.2616588341493	3.4968274381493	3.8276541861493	3.2466656761493	3.45192354918402	3.87628354918402	3.46656788251736	3.44682454918403	3.39135888251736	3.42136154918403
ALCAM	6.72053439196875	7.07289801196875	6.46691436296875	7.25703706196875	6.87896863696875	6.93352374296875	7.20410262296875	6.29943875396875	7.07706902596875	6.87796392096875	6.93605649896875	7.19657197596875	6.81095337996875	6.76955362196875	6.96643450596875	6.68763729296875	7.19766686303125	7.09745036303125	6.65638036303125	7.11862336303125	6.49751186303125	6.74073886303125
ALDH18A1	7.20112530120833	6.92823704220833	6.92598355020833	7.70953826120833	5.77409952820833	7.04704656420833	7.35892888720833	6.33895349720833	7.58586563720833	7.70218897720833	7.72219057120833	7.49650942420833	7.19611488720833	7.42949246220833	7.54926968120833	7.31662080720833	7.11718915079167	7.09566915079167	7.41428315079167	6.93370515079167	7.49636515079167	7.17360015079167
ALDH1A1	6.35300322041667	5.08635917791667	6.29081390291667	5.70184680641667	4.76170529891667	5.97189625291667	6.31546497041667	5.99904650091667	5.49010317391667	5.51662074691667	5.74832795791667	6.02621898341667	5.33444350991667	6.08695641441667	5.43658961391667	5.45915471541667	5.68041111958333	5.63050011958333	5.74740911958333	5.85187311958333	5.75227111958333	5.67949211958333
ALDH1A2	3.37071766104167	3.42709482304167	3.61434785304167	3.44121368404167	3.41435140804167	3.40025958104167	3.35639503004167	3.44176459904167	3.37842749604167	3.42815537304167	3.39349691704167	3.43609805404167	3.40184563104167	3.42477805104167	3.39816859704167	3.38826865404167	3.38117112995833	3.38237012995833	3.47953712995833	3.35537012995833	3.48459412995833	3.43522612995833
ALDH1A3	3.18473664003125	3.43468095403125	3.46055567353125	3.52596312303125	3.63442363003125	3.59715414003125	3.16865817103125	3.73548916003125	3.40384337653125	3.34334597253125	3.17745795153125	3.87404992953125	3.22130132303125	4.05005388453125	3.17485765053125	3.89437653153125	3.55643725696875	3.50140625696875	3.43717925696875	3.61063925696875	3.39077025696875	3.45892325696875
ALDH1B1	5.00606272672917	4.70810940772917	5.17183388572917	5.20921091372917	4.55264555572917	4.87143616772917	5.20557556072917	4.83236713672917	4.72177227972917	5.23684686472917	5.18017536572917	5.13534794872917	4.66683819872917	5.60290916172917	5.64345363072917	5.02759891672917	4.94866914927083	4.94528664927083	4.89249114927083	4.97879864927083	5.59595014927083	4.92837314927083
ALDH1L1	5.32967483601042	3.52156230401042	3.48070360001042	3.57787102301042	3.48797691401042	3.54880110001042	4.41890289501042	3.55707743501042	3.55363780801042	3.50775559401042	3.50222218801042	3.51597528101042	3.85379136901042	3.50549236801042	3.46334377201042	3.70308324601042	3.70832539998958	3.68612089998958	3.73035589998958	3.71828839998958	3.74985989998958	3.73000139998958
ALDH2	8.5486312446875	8.6473778396875	8.7383703666875	8.4171983366875	8.3169989216875	9.1832369406875	9.1920729256875	8.2250877756875	8.2707232386875	7.9175086166875	8.4956381026875	8.9206420856875	8.3842547576875	8.3733510076875	8.4513637426875	8.6073344696875	8.6219968983125	8.5666638983125	8.7097668983125	8.1334158983125	8.7093998983125	8.5174278983125
ALDH3A1	5.09911561618229	4.52937705268229	4.85751865018229	4.77420488818229	4.88810780468229	5.19643454618229	4.55437301318229	5.45175780118229	4.77017405068229	4.51157157918229	4.84838147868229	4.83404097818229	5.09305876218229	5.30341023168229	4.45115021118229	4.85727241018229	5.24871098381771	5.16875998381771	5.34876098381771	3.56944198381771	5.31359298381771	4.60821398381771
ALDH3A2	7.64299734979514	7.90712145179514	7.85141804329514	7.89817322479514	6.93035437129514	7.85695843579514	7.93086834579514	7.36801703979514	8.02369209479514	7.87652365979514	7.95565119279514	7.95575702429514	7.42553611229514	7.63391117129514	7.91505960479514	7.85667460529514	8.00394366353819	7.94458033020486	7.43567233020486	7.46123733020486	7.73259166353819	7.93274233020486
ALDH3B1	7.05726325969792	6.59283552103125	6.72667061203125	6.01246356803125	6.93531066103125	7.11538876603125	6.16644639936458	7.43054554003125	6.19079108003125	5.90596370169792	6.20137634636458	6.64782597036458	7.15277700403125	7.59604312303125	6.32994507369792	6.79058265836458	6.84289524696875	6.74866224696875	6.67959224696875	6.18500674696875	6.78929224696875	6.82413724696875
ALDH3B2	4.0326148669375	4.0909111429375	4.5607100969375	3.9493544299375	5.8310304719375	4.7818170329375	3.9856828819375	5.6437529779375	3.7568535989375	3.8048658239375	2.9995381419375	2.4727263819375	4.6853238309375	4.6247965539375	3.7765397099375	3.5896860739375	4.2337902510625	4.2335332510625	4.1445572510625	4.1379397510625	4.0948742510625	4.1251317510625
ALDH4A1	5.19068287352604	5.06630350252604	5.12515548902604	5.12165039102604	5.11679060652604	5.09253338502604	5.13953500152604	5.53886855702604	4.96821890702604	5.01504964002604	5.48513709252604	5.30629892752604	5.17483329552604	5.29195717052604	5.35443676302604	5.27122026652604	5.22544965847396	5.20146415847396	5.18150115847396	5.15780365847396	5.32616515847396	5.12961815847396
ALDH5A1	6.01603349977083	6.23857150777083	6.04482225877083	5.36255755477083	5.05305546477083	5.61199239877083	5.66760729277083	5.92710132977083	6.41016836677083	5.94691445877083	5.71394769677083	5.61378085577083	5.47461346677083	5.46635420677083	6.02147817277083	5.64819527477083	5.83708819622917	5.81484869622917	5.78558169622917	5.67586719622917	5.72308669622917	5.74497519622917
ALDH6A1	6.51731770541667	6.33424671741667	5.81528287341667	6.39296815141667	5.47183049641667	6.07413468441667	6.20987501241667	5.89488553941667	6.54149782841667	6.59483348941667	6.21330629941667	6.72464724041667	6.18244718441667	6.43428667441667	6.32823926041667	6.26077416941667	6.25002909958333	6.23383269958333	6.24126629958333	6.10655149958333	6.24566989958333	6.41911549958333
ALDH7A1	3.78902448863542	4.20699743396875	4.04986879630209	3.64960675896875	3.10299398463542	3.75190795696875	4.17161456830209	3.12395066363542	4.10981129196875	4.02531205196875	4.01057905430209	3.57195132663542	3.92343723763542	3.56339463896875	3.86960581763542	4.13917564730209	3.79122898236458	3.83157864903125	3.84724131569791	3.82066664903125	3.71807798236458	3.88841831569791
ALDH8A1	2.78619194027083	4.46900968127083	3.56388953027083	3.61741964527083	3.53664629827083	2.79504983527083	3.95645386927083	2.86994671627083	3.36780564227083	4.50866011927083	4.94834752227083	4.50971784827083	2.79423642627083	2.84369990427083	2.81255626627083	4.19747837727083	3.67405318472917	3.64137718472917	3.54853618472917	3.55663618472917	3.61558818472917	3.55522518472917
ALDH9A1	7.44975482841667	7.10139884241667	7.16383373241667	7.62065799441667	7.04218990641667	7.35161040341667	7.68155415541667	7.25125314141667	7.45646082041667	7.33921670041667	7.64082772841667	7.58727058841667	7.49718270041667	7.74879146841667	7.46532667041667	7.37392548541667	7.46253861458333	7.43056261458333	7.54223861458333	7.33596361458333	7.28527661458333	7.48264061458333
ALDOA	11.8765057496875	11.2854315196875	11.5122294296875	11.4027415696875	12.0656550496875	11.6747384696875	11.5898970596875	11.3867388896875	11.3049164996875	11.4746870396875	11.4623028396875	11.6455349396875	11.7484874596875	11.7320307696875	11.6488564196875	11.6582885396875	11.5826546403125	11.4058726403125	11.9763276403125	11.5063906403125	11.5834326403125	11.4962126403125
ALDOAP2	3.22014885561458	3.26760820061458	3.25607178961458	3.27574480861458	4.54912952861458	3.66164174461458	3.20127720561458	3.28880280261458	3.22701025661458	3.27016225961458	3.23815898161458	3.91151278061458	3.24253653961458	3.20372049861458	3.24536245861458	3.23228960961458	3.38336247838542	3.39188547838542	3.40793447838542	3.49751447838542	3.28370147838542	3.39479347838542
ALDOB	3.48221059686756	3.48536191336756	3.43751179236756	3.90081795586756	3.43325741686756	3.56395998636756	3.40311276786756	3.54805370886756	3.46524937936756	3.49020315036756	3.46818538036756	3.77754347986756	3.46247041786756	3.48849379086756	3.63974058036756	3.45611338936756	3.5381355947753	3.54400973763244	3.55497116620387	3.50647345191815	3.52343845191815	3.52132873763244
ALDOC	6.80228700432292	6.38876950732292	6.69329852032292	6.76375780232292	5.93253692232292	6.53425120232292	6.60544344932292	5.78317115332292	6.75713159032292	6.82381489732292	6.45737259132292	6.51085522532292	6.59330935732292	6.43487363332292	6.99084970832292	6.64603058732292	6.16194173867708	6.16194173867708	7.24457573867708	5.90596373867708	7.03741073867708	6.75732373867708
ALG12	6.16641949535417	5.71713813135417	6.53192349435417	5.88064031735417	5.88934887435417	5.92314687135417	5.81688031235417	6.95383095135417	5.80303029535417	6.11646321235417	5.95230720035417	5.88784297335417	5.74490554035417	6.31652059535417	5.91769901735417	5.97396470135417	6.07360954064583	6.01789454064583	6.21216454064583	5.95247154064583	5.98086754064583	5.98501554064583
ALG13	6.67103503237847	7.17795839187847	6.75190115437847	6.88003806087847	6.41593577387847	6.82928045937847	6.99679120087847	6.71091449887847	7.24896021987847	7.08442531287847	6.92933828087847	6.94985946537847	6.99838027737847	6.53799949887847	6.96583903637847	6.77035895287847	6.90638503162153	6.92022703162153	6.77498036495486	6.94723903162153	6.85229436495486	6.81850503162153
ALG3	8.58116411146875	8.47847714146875	8.52446126146875	8.44521567246875	7.82443786946875	8.28152564746875	8.61283819046875	8.30403338246875	8.51566440246875	8.86807958946875	8.51511772446875	8.68197317546875	8.58077031546875	8.70892589846875	8.45599582746875	8.60087383046875	8.46378762753125	8.36964262753125	8.72041362753125	8.73929762753125	8.37838462753125	8.32080662753125
ALG5	7.77502351485417	8.54057666085417	8.51833773985417	8.78776716685417	7.22239028785417	8.26556701385417	8.61427416985417	7.86785909885417	8.77453741585417	9.04654031485417	8.88592869685417	8.58923480985417	7.94543058785417	8.42728240385417	9.10200198885417	8.61623543285417	8.57970187314583	8.86070387314583	8.38000887314583	8.52641987314583	7.96935187314583	8.30093387314583
ALG6	6.70654905820833	7.30758107020833	6.72811048320833	7.30398004720833	6.78911776320833	7.02881671520833	7.13223533620833	6.61833571820833	7.21129592920833	7.36629422820833	7.40507788420833	7.30731569920833	6.92834125420833	6.80694426920833	7.26213000320833	7.11623853220833	7.20359308279167	7.16911008279167	6.93194008279167	7.19192208279167	6.91300208279167	6.97231908279167
ALG8	8.02770246246875	8.20183384846875	8.29741268246875	8.47693700846875	7.08120419146875	7.89377585546875	8.31660392646875	7.80421909846875	8.45767839546875	8.53724977546875	8.21386360346875	8.28873568046875	8.05090380346875	8.27432109546875	8.62694835646875	8.31015150446875	8.45089233053125	8.41520833053125	8.21353533053125	8.22540833053125	7.92923533053125	7.83804833053125
ALG9	5.2620634423125	5.5792715773125	5.3070269083125	6.2146930833125	3.5949169613125	5.7409288403125	5.9613033873125	4.5860686053125	6.4089979413125	5.8122232243125	6.4337890773125	5.9854254853125	5.5470650113125	5.3431994813125	6.3885840103125	5.7713682223125	5.4472513286875	5.4474093286875	5.7641183286875	5.9287523286875	5.5994433286875	5.5393723286875
ALK	3.54803077105208	3.44942183305208	3.49018527605208	3.45728810705208	3.42428967805208	3.46706179005208	3.46887587905208	3.44995680705208	3.46179380005208	3.46424587105208	3.47539861305208	3.47011531405208	3.44979179905208	3.46358916405208	3.48339700805208	3.45703573905208	3.44604817394792	3.47220917394792	3.46517817394792	3.43332067394792	3.48806117394792	3.50036167394792
ALKBH1	5.44277	5.59928	6.03483	6.34608	5.24208	5.7954	5.98452	5.38665	6.08591	5.73252	5.97635	6.33042	4.96471	5.97062	6.2703	6.02197	5.66646	5.87081	5.82972	5.87637	5.83189	5.8689
ALKBH4	6.42441520690625	6.20584700390625	6.23432641490625	6.61984462090625	6.02582335790625	6.66501662290625	6.42153048690625	6.05911266690625	6.65443852890625	6.56513130990625	6.66409040890625	6.49496563690625	6.17340309590625	6.54850376490625	6.72643602390625	6.40519734690625	6.46133615609375	6.35582215609375	6.58581415609375	6.49407115609375	6.36774015609375	6.31824715609375
ALLC	3.4651907046875	3.4345274486875	3.4317373056875	3.4620711126875	3.4189307376875	3.4551848556875	3.4255702016875	3.4605933116875	3.4452742326875	3.4674760376875	3.4653816166875	3.4763989816875	3.4554083396875	4.5319527586875	3.4422578236875	3.4467283916875	3.5180757413125	3.5308477413125	3.4923957413125	3.4075347413125	3.5685187413125	3.5893837413125
ALMS1	5.10075327290104	5.61009530190104	5.07619092340104	5.68121960440104	4.95003912540104	5.34974418040104	5.84782769090104	4.89680121790104	5.46422758940104	5.67262735690104	5.73193854390104	5.55264691640104	4.97383874840104	4.96159668440104	5.84039587190104	5.63698833840104	5.38871321043229	5.43579321043229	5.33985654376563	5.39460387709896	5.42148887709896	5.39964354376563
ALOX12	6.5500913089375	6.0623282489375	6.6992574269375	4.3496011889375	6.9434556269375	5.2622501449375	5.9531661259375	7.3472063359375	5.5966422709375	4.1971450159375	5.0754921719375	5.1477931609375	6.4902758699375	6.9943044569375	5.4991253189375	5.3505102079375	5.8010308050625	5.8073788050625	5.9429228050625	5.8508788050625	5.8314528050625	5.8358278050625
ALOX12B	4.7327433995625	3.4972596435625	5.3603600945625	3.9357357975625	3.4499529735625	5.7582776735625	4.6061045575625	4.7759378335625	3.1513946955625	3.8359169225625	4.6841092025625	3.7990711545625	4.6880543915625	5.9186279585625	4.8201366775625	4.7049806945625	4.5326034794375	4.5155544794375	4.5495094794375	4.4463344794375	4.4180434794375	4.4324534794375
ALOX12P2	3.46750802151042	3.33919581351042	3.41281698101042	3.33612491001042	3.33566653351042	3.33149852601042	3.37782956601042	3.33462660901042	3.34088989501042	3.32559075801042	3.34167384301042	4.18417855251042	3.32849229601042	3.32901660901042	3.50348557201042	3.94953755901042	3.47036341948958	3.44849641948958	3.38436641948958	3.45959541948958	3.44505741948958	3.50642041948958
ALOX15	4.59309176753646	5.71345214603646	4.23081071703646	6.08257644753646	3.31808015853646	5.12697704203646	3.88167387453646	5.41387833253646	4.22509799203646	4.60881512203646	3.99822729253646	4.74400138503646	4.00547393253646	4.68979749953646	4.53191903003646	4.97889526253646	4.67565283346354	4.62047183346354	4.73604483346354	4.58499983346354	4.60232983346354	4.58403883346354
ALOX15B	5.49021932602083	4.82579268302083	4.68122503802083	4.57359954802083	8.26153193002083	5.96378802202083	6.93040612802083	5.53430951602083	5.15317150102083	5.19928730302083	5.26776391802083	5.53244712602083	5.61381111202083	5.56679346702083	5.12677637902083	5.99177779702083	5.60259563297917	5.60366663297917	5.62880063297917	5.67116463297917	5.54889163297917	5.58714363297917
ALOX5	7.33623055179167	6.84684313729167	6.41536425479167	6.84360323179167	7.67696647729167	6.44035696529167	6.58350789529167	6.22086290729167	6.10078785379167	5.93213001329167	6.18912331879167	6.39812427879167	6.40366895279167	6.52877951729167	6.16216845079167	6.30047740229167	6.53831336720833	6.51595211720833	6.51944611720833	6.47898086720833	6.55792236720833	6.53150836720833
ALOX5AP	8.99854086829167	7.92896046829167	8.34949504829167	8.55213116829167	10.4662919982917	8.48193488829167	8.57720464829167	8.72199160829167	7.55080207229167	7.55572619229167	8.30470982829167	8.29369095829167	8.58891022829167	8.62887108829167	8.11990702829167	8.13681534829167	8.39164913170833	8.45256513170833	8.39195513170833	8.43484913170833	8.59199213170833	8.45798313170833
ALOXE3	5.13532175926042	4.11895438526042	5.80518620226042	3.79280205526042	5.12298242226042	6.05147523126042	4.26237085126042	6.88710756526042	3.91167075326042	4.11242596426042	3.88475311326042	3.29725373426042	6.00252016326042	6.47772916326042	2.06499123426042	4.72973199526042	4.69698020373958	4.71260770373958	4.74537070373958	4.71898470373958	4.74748670373958	4.75004870373958
ALPI	4.63772132827083	3.84490915327083	6.63780439027083	3.69279544927083	4.87998529627083	4.20916853827083	3.43744056127083	5.53809356527083	4.49441515127083	4.22245155827083	2.53006758627083	3.61435181727083	3.77108397927083	5.26148476227083	3.35967469327083	4.03843670427083	4.26527011672917	4.28319661672917	4.26035961672917	4.27726811672917	4.26240761672917	4.21520461672917
ALPK1	9.14585235579688	9.13170445229688	9.14181050429687	8.98014771379687	10.2515774712969	8.73449905979687	9.03867379279687	8.67449126629688	8.53815508979688	8.18492804429687	8.48833707079688	8.67341117329688	8.98088606129688	8.44979035929688	8.43694574529687	8.76087501879688	8.84394232370312	8.76634532370312	8.95157732370312	8.72130632370312	8.98130132370312	8.84005932370312
ALPK3	6.11535643589583	5.46485082789583	4.82800992089583	4.83636972489583	6.07652122889583	4.29112726089583	6.36727384489583	4.38657271989583	4.31976010089583	3.64223440089583	4.37166363089583	5.38595451989583	5.13486851589583	3.78174601189583	4.66725629789583	4.83280501789583	5.04774448710417	4.90875448710417	4.88493148710417	4.87519648710417	4.81507748710417	4.90668448710417
ALPL	6.94625553297917	5.58166983797917	5.59971915597917	5.52737440297917	9.44163265597917	7.55499874697917	6.04250960597917	6.70672707097917	3.47663952597917	5.10263388297917	5.36543844697917	5.74879421797917	7.14155008497917	6.57032485797917	5.20906897297917	4.92062826997917	5.93633199602083	6.03819499602083	6.09603499602083	6.14335699602083	6.06780099602083	6.06926699602083
ALPP	6.45340049955208	5.61754407355208	5.95986770455208	5.26953079155208	7.16029778455208	6.35365518955208	5.52953943055208	7.07157444455208	4.98384481155208	5.13781820355208	5.33274710855208	5.59462047355208	6.28433300155208	6.49964045155208	5.13383706755208	5.80576150955208	5.86150561744792	5.90336461744792	5.97268961744792	5.72968661744792	5.83165261744792	6.02160561744792
ALPPL2	7.54651625871875	6.98981484971875	7.02235488071875	6.36957439871875	8.16628468771875	7.87489454171875	6.58159726171875	9.22993755271875	6.33599893271875	6.67900963871875	6.28613769171875	6.47677391271875	7.98806025771875	8.06385939471875	5.96540552671875	6.93947170571875	7.17080896828125	7.17407796828125	7.19395896828125	7.12206696828125	7.20247296828125	7.07999846828125
ALS2CL	6.61021615194792	5.64053605694792	6.11752264194792	5.50578518894792	6.40061044094792	6.24486942794792	5.91268344994792	6.61324131594792	5.71071624694792	5.76356253594792	5.69591244494792	5.90752487294792	6.17969732494792	6.41857793694792	5.49868306194792	5.94163290694792	5.79069691705208	5.87644891705208	6.05336591705208	6.00318291705208	6.11425891705208	6.22271091705208
ALX1	3.96295183292708	3.16362859692708	3.73386289992708	3.16531811192708	3.46860157792708	3.11595780992708	3.11605312992708	3.15410274292708	3.34150092592708	3.11092413692708	4.73521495792708	3.12100645992708	3.11285030992708	5.65206166892708	3.11583072492708	3.94501102092708	3.63124514007292	3.51518114007292	3.57460414007292	3.56797814007292	3.55387614007292	3.53769414007292
ALX3	3.7132815749375	3.3962750559375	4.3290787639375	4.1985191119375	4.8963814759375	4.8207750019375	4.8334936939375	4.1803252159375	3.8705088609375	3.7952163539375	3.0428409379375	3.0397347659375	3.4863293839375	4.1871819549375	4.0336376099375	4.5758634549375	3.9943012010625	3.9792292010625	4.0735302010625	4.0234642010625	4.0485752010625	4.0306912010625
ALX4	4.39609757122917	3.22376941322917	4.24553806972917	3.53972553972917	4.72092928322917	4.63600581272917	3.90719803822917	4.88026830722917	3.63672030422917	4.14573382672917	3.88041039322917	3.65556505522917	4.30122768272917	4.63143322622917	3.04919020622917	4.03103804772917	4.01460734027083	4.05383434027083	4.03403634027083	4.06883834027083	4.06270634027083	4.09629634027083
AMACR	4.08309415826042	4.79481976476042	4.76641095576042	5.13132525976042	5.85524721276042	4.78330391176042	4.48693471176042	2.85183871926042	4.72009248526042	4.67085175876042	4.95965051926042	4.60224110776042	4.72485500326042	4.42071211926042	4.63366511626042	4.55230648526042	4.68522899723958	4.56251099723958	4.63127999723958	4.63794599723958	4.58391699723958	4.66312299723958
AMBN	5.04871212185417	3.72352565885417	3.07908975585417	4.76016403385417	4.96101735385417	2.88286481485417	4.47922828685417	2.91488049885417	3.57311767085417	2.90889166685417	4.16699759885417	3.55664464885417	4.13803926685417	4.79001282885417	3.53049082985417	3.70665233185417	3.92301025214583	3.79971525214583	3.92283725214583	3.85019325214583	3.91411725214583	3.92275025214583
AMBP	3.57051671389583	3.51717236689583	3.59481830789583	3.53315549389583	3.50374550389583	3.58154334189583	3.56204193689583	3.51978978589583	3.52978327989583	3.58902567689583	3.54041271289583	3.59419606989583	3.55638321689583	3.52609560789583	3.51974950489583	3.53433828389583	3.56617557110417	3.52696707110417	3.59008957110417	3.54105707110417	3.54771157110417	3.51778707110417
AMBRA1	6.51578479635937	6.67638030935938	6.89491541185938	6.61960853185938	6.52735710435938	5.76071107985938	6.62636184335938	6.28464331835938	6.78223567485938	6.69632074085938	6.71596681035938	6.61265807985938	6.49118695785937	5.72488643935938	6.78863513535938	6.64760772835938	6.45549624764062	6.40776474764062	6.68010574764063	6.50372074764062	6.50014874764062	6.58973624764062
AMD1	8.4107092420625	8.0626873085625	8.1682074780625	8.0463710435625	8.6713768535625	8.0691171170625	8.2233544665625	8.1774421400625	7.9593686810625	7.8371742995625	8.1696649840625	8.1532794380625	8.0639573725625	7.8840503790625	7.9821866055625	8.0811596375625	8.1770396904375	8.2042821904375	7.9703746904375	8.2827836904375	8.1761646904375	7.9243951904375
AMELX	3.1754979664375	3.1237941204375	3.1985780774375	3.1409596414375	3.1166301604375	3.1857232854375	3.1697178364375	3.1323201984375	3.3917632214375	3.1997391224375	3.1461198054375	3.1977276374375	4.6874626924375	3.1576844754375	3.1310375664375	3.1433280414375	3.2600422405625	3.2716042405625	3.3711272405625	3.2440952405625	3.2761552405625	3.1887572405625
AMELY	3.6287332034375	3.6752673764375	3.6106686774375	3.7536706024375	3.6159158794375	3.7108575524375	3.5684251174375	3.7251890684375	3.5794946824375	3.6374755584375	3.6301675204375	3.6604710694375	3.6300774664375	3.6316027944375	3.5796196884375	3.6191388714375	3.6518964455625	3.6324484455625	3.7011504455625	3.5525804455625	3.6539944455625	3.6542204455625
AMFR	7.47224692389063	6.91177318339063	6.81793348639062	7.09532255489063	6.63964753839063	6.51978208439063	6.57611784439062	7.47039300039062	7.33139642439063	7.22461694239063	7.20481883689062	7.39804137789063	7.33840135439063	6.67797509339063	7.35094233389063	6.55470181439062	7.00059317460938	6.91290617460937	7.30326517460937	6.79072367460938	7.19476567460937	7.01678767460937
AMHR2	3.81931201641667	3.57512672741667	4.39891382841667	3.62668952841667	3.55557687141667	4.10752086141667	3.58413330541667	3.75481317741667	3.57612791141667	3.63926395841667	3.63199090541667	3.66938844841667	3.58698559941667	3.57305148441667	3.60234104241667	3.58742887641667	3.67322670058333	3.75549970058333	3.71233970058333	3.63679670058333	3.83273870058333	3.62264770058333
AMIGO2	7.03897376258333	7.16626062658333	7.10793185458333	7.08517104858333	6.09082608758333	6.69472486858333	7.09066695658333	6.47428614058333	7.64930719658333	7.45459918758333	7.30965903958333	6.90087433758333	7.13346611458333	6.74086201558333	7.57670336158333	7.13669089058333	6.60550805141667	6.33016505141667	6.63900605141667	8.16260705141667	7.83675305141667	6.67008705141667
AMMECR1	6.60331	6.85356	6.85433	6.83898	6.55684	6.58008	7.06869	6.32426	6.91359	6.95285	6.78908	6.77951	6.6376	6.51343	6.71423	6.96943	6.76635	6.82769	6.45249	7.09201	6.71909	6.62353
AMN	7.90953300277083	6.84232085077083	6.81757916877083	6.00063683577083	7.60599223977083	7.92017150177083	6.02095785377083	9.22876177977083	6.58160792777083	6.96139150577083	6.38195561077083	6.30420156977083	7.90002701477083	8.64333250777083	6.54999629077083	7.07237934577083	7.21832064622917	7.15204064622917	7.18491964622917	7.19756364622917	7.17000864622917	7.10496364622917
AMOT	3.74907324283334	3.95875	3.77012	4.34861937316667	3.58057603916667	3.48618550083334	3.79535	3.15058127316667	3.97523	3.94816	4.03400719883334	3.99037	4.13808031283334	4.06635805216667	4.44505	3.91952	3.87491616483333	3.91477816483333	3.91778916483333	3.86122716483333	3.85118816483333	3.96360616483333
AMOTL2	5.84034203973958	4.71042372073958	5.98851933073958	4.84069051373958	4.34022060773958	4.32021848273958	4.23015408173958	4.39422199473958	4.30059927373958	4.32429225073958	5.22976546773958	4.76078607473958	4.28388442173958	5.68931233873958	5.29470122173958	4.28393110573958	4.80221776626042	4.76204476626042	4.82102576626042	4.68294576626042	5.01536576626042	4.72842376626042
AMPD1	3.32271258541146	3.28981754391146	3.32459051141146	3.30244136791146	3.27769088891146	3.30944980991146	3.30489897241146	3.29199837591146	3.29165475041146	3.33821684391146	3.30814653241146	3.31463887091146	3.29557275591146	3.26509507991146	3.28640400591146	3.29850081291146	3.25148069008854	3.20338269008854	3.35842869008854	3.23178169008854	3.41413269008854	3.34897969008854
AMPD2	8.23632216057292	7.65318095857292	7.77169003757292	7.83989547257292	8.71494927657292	8.24250860357292	8.54118182157292	7.60508771257292	7.18699016657292	7.19401164057292	7.55862438157292	7.54744099257292	8.17582881457292	7.81009948057292	7.59137731757292	7.89905840657292	7.67535761942708	7.72252061942708	8.20472561942708	7.89574261942708	7.91528561942708	7.67446061942708
AMPD3	7.0280514049375	7.6879957369375	6.6610302169375	7.5538457569375	7.9968458489375	7.8143692029375	7.5341773699375	6.6743381859375	7.3744860099375	6.8712535769375	7.1484248549375	7.3943532769375	7.0658075349375	6.9060417139375	7.2418924319375	7.1751341099375	7.3077144520625	7.4753834520625	7.1847474520625	7.0727344520625	7.3627844520625	7.1446534520625
AMPH	3.73703639877083	4.58152165777083	3.73130373277083	3.31412077777083	5.57822522777083	4.85003968777083	4.03345774577083	3.31641444477083	4.61007858277083	4.07406701277083	3.58730316177083	3.46319461877083	3.98475866977083	3.25831124277083	3.22469718777083	4.59722920877083	4.02700329322917	4.11186229322917	3.81895629322917	3.90357429322917	4.05237629322917	4.06438729322917
AMT	6.22155	6.08052	5.95909	6.02736	6.23741	6.2447	5.99875	5.22841	6.50477	5.80354	6.25062	5.76704	6.37948	5.73615	6.44346	6.36404	6.0303	6.03728	6.08261	6.00492	6.23078	6.08169
AMZ2	8.32974266282291	8.55009703848958	8.42396236282291	8.72996533415625	8.31185335448958	8.47520915315625	8.45833674415625	7.96361551315625	8.62893093082291	8.48091749482291	8.61230783982291	8.40137877915625	8.00091540015625	8.08132712615625	8.77486951915625	8.50188532015625	8.28758432751042	8.43052732751042	8.51518732751042	8.18939732751042	8.41742432751042	8.68187232751042
ANAPC10	4.99418	6.1592	6.06248	6.45304	3.99297	5.85356	6.03669	5.65979	6.48254	6.16928	6.64311	6.19684	4.90943	5.19302	6.45156	6.02268	5.89466	5.95133	5.68959	5.8796	5.77064	5.79431
ANAPC13	7.16282275627083	6.82175347127083	6.90128557427083	7.29334428527083	6.38075265527083	7.30750538827083	7.16390805627083	7.29978914127083	6.84849542927083	6.57427395227083	6.97610983327083	7.12659223327083	6.69821727727083	6.73057270827083	6.92641341727083	6.80507259527083	7.15929438172917	7.24199538172917	6.72330738172917	6.93109688172917	6.64727388172917	6.92837288172917
ANAPC15	6.57867374177083	6.86708745377083	6.66700520177083	7.31094518277083	5.82825958977083	6.87582340777083	6.79484898377083	6.18597719377083	6.97627714677083	6.88539276777083	6.93912163977083	6.96635796677083	6.13183947677083	6.49574457477083	7.54519567877083	6.94115151177083	6.65783967822917	6.65020567822917	6.99334567822917	6.80860867822917	6.61453667822917	6.77160167822917
ANAPC2	4.93154251054167	5.28463887054167	5.27913290254167	4.85784912054167	4.76094922954167	5.27107422654167	4.79060957654167	4.51193501854167	5.46964036254167	5.54550813454167	5.36918017554167	5.25338800054167	4.72589954654167	5.03471211054167	5.87267105854167	5.72349235254167	4.99865911645833	4.97183211645833	5.39626911645833	5.29206311645833	5.18903011645833	5.15798011645833
ANAPC5	9.60972272447917	9.88215909447917	9.63236193447917	9.95149790447917	9.25961080447917	9.70651044447917	9.90487555447917	9.58522303447917	10.1013597744792	10.1312594344792	10.0540952044792	9.81538078447917	9.84326298447917	9.79794860447917	10.1162121044792	10.0517867944792	9.69063261552083	9.75436086552083	9.95513661552083	10.0745678655208	9.79994161552083	9.76658561552083
ANG	6.79134812845833	5.91262721445833	6.43820764145833	6.53342956945833	6.49327292645833	6.73844921845833	7.43052687645833	6.41855245245833	6.08807645745833	6.50677379945833	6.33227978745833	6.52270543145833	5.66952258345833	7.00915328645833	6.82342731245833	6.33119589345833	6.41759911954167	6.28905911954167	6.75876411954167	6.03619911954167	6.72989711954167	6.78331211954167
ANGEL1	5.72520629594792	5.62498228194792	5.21849383294792	5.76353313794792	5.12265681294792	5.90584910094792	5.62061956394792	5.05242839494792	6.33750274094792	5.93372172294792	5.66468407594792	6.06856615794792	5.71610296694792	5.81349779094792	5.91097393094792	5.59790564594792	5.75028144505208	5.71067044505208	5.72503194505208	5.60475544505208	5.72089744505208	5.64213494505208
ANGEL2	5.88203050533333	6.37295453583333	6.23616839083333	6.46747360233333	5.62897121983333	6.14864827483333	6.29674944233333	5.60150076283333	6.70141365233333	6.45740940783333	6.63411569433333	6.25658712233333	5.72010673533333	5.81163053433333	6.43628638383333	6.37011621283333	6.18723	6.19885548816667	6.13462	6.25358215483334	6.15965	6.19938
ANGPT1	6.60694199741667	4.75682075341667	5.59078335341667	5.43372361241667	5.29786378641667	5.17823866241667	6.00053408741667	4.97179364341667	4.21700544441667	3.35400828841667	5.36766781341667	4.71853253541667	4.39051169241667	4.51705498241667	5.21683301841667	4.74432042341667	4.98933729758333	5.10102029758333	4.97186379758333	5.15551579758333	4.92998929758333	4.98826129758333
ANGPT2	3.96317579761458	4.30216841161458	2.75409422561458	2.79046507261458	3.14818434261458	2.76252048361458	3.22163039161458	2.78153935461458	4.68862441061458	3.61745879261458	4.05341852161458	2.76940543861458	3.40719301061458	3.63469511861458	4.92461764861458	5.03372310761458	3.57784296638542	3.56071596638542	3.62652196638542	3.60037746638542	3.67588596638542	3.65349846638542
ANGPT4	4.34507569409375	4.65556147109375	4.77697813109375	3.23982189809375	5.22929156909375	4.04902446309375	3.24813326709375	4.65009712209375	3.59726450809375	3.21100074709375	3.65944977009375	3.21941123109375	3.21660902709375	4.36168251909375	3.20441705609375	3.21083750809375	3.79377849890625	3.82195249890625	3.87240149890625	3.81089049890625	3.98971449890625	3.91425849890625
ANGPTL2	3.64272260477778	3.62212184477778	3.67195175977778	3.63337675677778	4.11258780777778	4.10542319677778	4.22408492977778	3.62694664677778	4.55935539677778	3.68025603977778	4.78519991677778	3.67321082677778	3.64945595077778	3.98947124977778	3.61311830477778	3.62191865177778	3.92346656222222	3.91368856222222	4.20967756222222	3.63748356222222	3.75509989555555	3.88978456222222
ANGPTL3	3.05867760223958	3.09029695623958	3.06807076023958	3.09633874923958	3.08551259823958	3.07485364323958	3.05623852723958	3.09580677223958	3.06297646823958	3.09264998423958	4.53531139323958	3.09288083823958	3.07492047823958	3.14028351123958	3.06981922723958	3.06752425723958	3.17821994376042	3.06990694376042	3.17667494376042	3.27772794376042	3.19254894376042	3.14073194376042
ANGPTL4	3.74722664384375	4.77097119784375	3.77104616484375	3.70264036984375	3.67074819384375	3.75953484584375	3.74035373384375	3.69078272084375	3.95100862184375	3.75981762484375	3.71195866884375	3.77345565184375	3.72898511484375	5.10725153784375	4.15048315784375	3.70712912984375	3.62280358615625	3.69087958615625	3.79111958615625	3.76030358615625	5.20234058615625	3.46132558615625
ANGPTL7	3.16146060865625	3.16002328965625	3.14699315665625	3.15990900065625	3.15461738865625	3.13594347965625	3.15202403265625	3.14162216465625	3.15622410565625	3.11765872565625	3.17712705365625	3.12471300865625	6.89386547065625	3.02525041565625	3.14621013365625	3.15483664265625	3.39444891734375	3.35499291734375	3.38274491734375	3.40579991734375	3.38279891734375	3.33239391734375
ANK1	6.5457634394809	5.5526068229809	6.7771294014809	4.5664815484809	4.8432005619809	5.7199208439809	5.3429962589809	6.7875167404809	6.1590136364809	6.0323512409809	4.4676198909809	4.8552275979809	5.9979407819809	6.4771058664809	4.2587697319809	6.4227084764809	5.73611608035243	5.69753058035243	5.6874452470191	5.6733652470191	5.6268407470191	5.63108441368577
ANK2	3.40406470277778	3.36483163977778	3.40818017827778	3.42464941277778	3.36097743527778	3.39540900727778	3.75532955577778	3.92493701627778	3.38189245977778	3.39263072627778	3.63781770777778	3.39772737027778	3.38555521227778	3.66592645927778	3.37236273177778	3.84198878877778	3.63237696972222	3.77021930305555	3.48101396972222	3.43424163638889	3.29231330305555	3.43268996972222
ANK3	4.80006829970747	5.18007239520746	4.47719003095747	5.86402225020746	4.39971230020747	4.88659785995747	4.46718488520747	4.39372552645747	5.35255459095746	5.13410277670746	4.85202257495747	4.79592975695746	5.04536228570747	3.71048921145746	4.78281861220746	4.56689540870746	4.80110574229253	4.84753407562587	4.71650674229253	4.77148440895921	4.75379074229254	4.87535907562587
ANKEF1	4.34225276085417	4.16186824952084	3.65161849685417	4.54005118852084	3.7193730901875	4.41095185385417	4.15957640852084	3.81690660785417	4.87224618352084	5.0867207161875	4.98962547852084	4.72464298852084	3.8784075641875	4.8879907671875	5.0187917161875	4.16848675852084	4.39365026014583	4.37574126014583	4.41834826014583	4.40841826014583	4.36475026014583	4.45015826014583
ANKFY1	7.26132212190104	6.90029502790104	7.62887315340104	6.47077216340104	6.68692397540104	7.01628489590104	6.47430276390104	7.74878051990104	6.46749843990104	6.33780559440104	6.41422495740104	6.37387897540104	7.22390526490104	6.61574055740104	6.07603043140104	6.79901993240104	6.87373484009896	6.86006184009896	6.71124184009896	6.78599784009896	6.70340084009896	6.75143484009896
ANKH	5.68447842373438	5.66775875673437	5.10500088573438	5.68357239873438	4.48150765973438	5.20749242973438	5.66054008723438	4.62018053823437	6.34770279123437	6.19768514623438	5.86367949673437	5.47709563923438	5.61527283023438	5.12636340323438	5.95360813923438	5.73227116223438	5.53557611176563	5.47912311176562	5.54238511176562	5.48709511176562	5.55292711176562	5.56197211176563
ANKLE2	6.01119145020486	5.94579333770486	5.84469033070486	5.94792511920486	5.61587197170486	5.67755138920486	6.05759186670486	5.16988233570486	6.04596905570486	5.90805762470486	6.01745179620486	6.01992866020486	5.69687194070486	5.40299826820486	6.04329519870486	5.94955411870486	5.70901630679514	5.75106530679514	5.71344564012847	5.90637497346181	6.15634364012847	5.77173830679514
ANKMY1	6.04263925577083	6.44720544477083	6.51529422377083	6.51892623077083	6.40824681177083	6.25751151827083	6.13920785527083	6.61078478377083	6.73219912177083	6.13118704327083	6.10510766877083	5.91335560477083	6.44217892777083	6.48118311577083	6.62865230727083	6.12173878077083	6.36035050172917	6.31823750172917	6.37563700172917	6.34754400172917	6.28978650172917	6.36922650172917
ANKMY2	5.54340470190625	5.91789051890625	5.56993431290625	6.44438322590625	5.00622376090625	5.96733784490625	5.88010173390625	5.12662976490625	6.08966276390625	5.80530696390625	6.35108125590625	6.07251538390625	5.46794817190625	5.32299771990625	6.26660996490625	5.69486647290625	5.83334991009375	6.06895491009375	5.71180291009375	5.80228791009375	5.43540191009375	5.84578791009375
ANKRA2	5.75844	6.27565	6.06304	6.58166	6.3222	6.19796	6.77064	5.80965	6.69034	6.40532	6.48343	6.37698	6.06874	5.97369	6.54556	6.34741	6.31987	6.2643	6.33827	6.31648	6.23679	6.2758
ANKRD1	3.24498080202083	3.15373647602083	3.26185381802083	3.18672115802083	3.15027448302083	3.23952647402083	3.22377683502083	3.17610230602083	3.87412790602083	3.24108805802083	3.19614688202083	3.24757901802083	3.21175377202083	3.23950120502083	3.19075278002083	3.19476698102083	3.32778489297917	3.21922989297917	3.22939389297917	3.21091889297917	3.25078689297917	3.27414389297917
ANKRD10	5.72745781210938	6.13763641810938	5.87292290960938	6.38558122160938	6.10166190460938	5.74226627560938	6.38547995110938	5.31941454760938	6.61206311310938	6.22589528560938	6.29739662060938	6.27254310160938	5.94629125710938	6.00467743760938	6.46714971860938	6.14404135160938	6.01023293289062	6.05209993289062	6.11758993289062	6.10290593289062	6.13389893289062	6.19920193289062
ANKRD10-IT1	7.16740134770833	7.44577114770833	6.85573619970833	7.46595847970833	7.54173973170833	6.95371828670833	7.43850340070833	6.40038130170833	7.65915884870833	7.53931969570833	7.34496439970833	7.41061773270833	7.20118049370833	6.84018400770833	7.40854073070833	7.35855064270833	7.09237673629167	7.16986173629167	7.19186873629167	7.21460473629167	7.49402873629167	7.34915673629167
ANKRD11	7.7809896253125	7.56298405664584	7.4308226483125	7.72125446464584	8.3034940113125	7.43416916397917	7.9054918603125	6.9284553863125	7.76538936664584	7.6022530343125	7.60292730597917	7.7059272923125	7.64364762364584	7.3886212633125	7.6157718623125	7.64719282697917	7.52178748702083	7.57736848702083	7.68169848702083	7.54786648702083	7.74245248702083	7.69359848702083
ANKRD12	5.97164740726042	6.85735411426042	6.36126717926042	6.59830513292709	6.55377933459375	6.13382687792709	6.87172672292709	5.70895177226042	6.51570831926042	6.45215845026042	6.44105331126042	6.50395051726042	6.14799281259375	5.67756304726042	6.38652353059375	6.27244654326042	6.39177623373958	6.40115023373958	6.30242448373958	6.31857648373958	6.31898623373958	6.31243198373958
ANKRD17	5.9506767998125	5.1273947053125	5.4765947898125	5.6685070493125	5.7582924098125	5.1015995793125	5.8877174443125	5.1956273953125	5.4594861263125	5.6553253608125	5.9364610413125	5.6748884168125	4.8651666853125	4.6161724133125	5.3403947358125	5.6915555143125	5.4386842791875	5.5069632791875	5.3550622791875	5.5932512791875	5.4551472791875	5.4280892791875
ANKRD2	4.34178055371875	4.24887875471875	4.25000959071875	3.10038456971875	5.99421041071875	4.82125146671875	4.66806163371875	4.83380111671875	2.96570628171875	3.02480296671875	3.98519035971875	3.77409159071875	3.00455854571875	4.38547405971875	4.03290121271875	4.13286601071875	4.13494057028125	3.97905757028125	4.11635857028125	4.22261457028125	4.11995457028125	4.01356257028125
ANKRD26	3.75523858461979	4.33659081161979	4.27112346511979	4.07775380211979	3.73522929961979	4.13712119561979	4.26249877361979	3.78041607111979	4.44573295611979	4.72160312761979	4.44488290411979	4.32574614011979	3.99723349211979	3.84116372611979	4.29705388361979	4.42162912211979	4.18963575138021	4.23272025138021	4.14886875138021	4.21887575138021	4.06361775138021	4.21541325138021
ANKRD27	6.04742755231771	6.08851672931771	5.83786494331771	6.29756602231771	5.44101001181771	5.92454494531771	6.14309745681771	5.26764406281771	6.18136492481771	6.04195134731771	6.30444523831771	6.16004182131771	5.98368663331771	5.83427906031771	6.30725018631771	6.10248210181771	5.90088814818229	6.10931114818229	5.80465114818229	5.87552714818229	6.22689314818229	6.06891914818229
ANKRD28	6.51480049078125	6.60961510078125	6.28851300078125	6.83403669678125	7.50572502978125	6.32108798478125	7.12036693578125	6.26809113478125	7.00753230078125	7.22130488678125	7.26963757278125	6.43881359878125	6.74109490878125	6.67652891378125	6.98364393778125	6.88849139778125	6.88776074321875	6.96952274321875	6.68896474321875	6.82256674321875	6.60722674321875	6.78243974321875
ANKRD34C	3.18737445729167	3.21115502829167	3.37272164829167	3.19433073929167	4.21286119629167	3.15981630529167	3.17423694129167	3.17926334629167	3.18542580329167	3.12916284329167	3.20747872029167	4.66826111329167	3.16419989829167	3.24783869829167	3.17363441329167	3.19117628829167	3.34176275670833	3.38010175670833	3.35381475670833	3.35173975670833	3.34867075670833	3.34601175670833
ANKRD36	5.77256697180417	6.05461272020417	5.98708169660417	6.26520879260417	5.53792841040417	6.08938711840417	6.06554859900417	5.44998898020417	6.48592815960417	6.38890631940417	6.35343372140417	6.47874069500417	6.03197683760417	5.34275153620417	6.44652724340417	6.25843938420417	6.04530136579583	6.10151536579583	6.06117836579583	6.00170136579583	6.06656736579583	6.10212136579583
ANKRD36B	6.34809	6.5267	5.98282	6.61748	6.07597	6.15699	6.49083	5.45182	6.86165	6.67794	6.61805	6.43614	6.52237	5.73799	6.63887	6.5913	6.31467	6.37858	6.31129	6.35344	6.41946	6.37318
ANKRD36BP2	4.09209759176562	4.37632667543229	4.37867752743229	4.12793828126562	3.43488841409896	4.29337642793229	4.19065375576562	3.97909160293229	4.45129634276562	5.05482789776562	4.21347142459896	4.67097323526562	4.49664422559896	4.02433682843229	5.12957959143229	4.20425469859896	4.29026215756771	4.33991815756771	4.31878115756771	4.36559315756771	4.38054615756771	4.22431215756771
ANKRD40	6.88789277790625	7.26893482190625	7.14527724590625	7.25438044890625	6.31901194090625	6.72837503490625	7.18345970990625	6.52644330090625	7.49052264790625	7.39460844090625	7.51741247690625	7.21430744190625	6.96147374990625	6.85075818890625	7.56113216090625	7.44544132490625	7.09547648209375	7.06951848209375	7.11754548209375	7.09726748209375	7.14500048209375	7.13122848209375
ANKRD46	4.51809659530729	4.76369858680729	4.71108704330729	5.02692741630729	3.99706623530729	4.76199404880729	5.08197270380729	4.43167093530729	4.95247871680729	5.02533758480729	4.93700650280729	4.89161168630729	4.45332043680729	4.61387621480729	5.13983294180729	4.78595437530729	4.67613841819271	4.89976141819271	4.71415141819271	4.73281441819271	4.70573141819271	4.80587741819271
ANKRD49	6.72465659380208	7.99901244780208	7.46882710680208	8.07956598380208	7.15209687880208	7.25413349380208	7.59477725380208	7.09609175480208	7.92668798180208	7.72932851080208	7.73067602380208	7.58243984280208	6.98736056180208	6.69340312180208	8.02838023180208	7.69943732980208	7.44173802819792	7.49546502819792	7.40890802819792	7.53477102819792	7.48258702819792	7.54160902819792
ANKRD53	3.00994864880208	2.97062525980208	3.26885876080208	5.11565582680208	4.34929119580208	5.89659750080208	2.92085158880208	5.79284002180208	3.06233209580208	2.91531749580208	4.24183650480208	2.93201999280208	2.94847309880208	4.69717640180208	3.78559890380208	2.96315388480208	3.81128490719792	3.83778090719792	3.84295090719792	3.79127890719792	3.85556990719792	3.68760090719792
ANKRD55	5.88754367422917	5.89617339722917	4.53354291022917	5.08098412622917	6.00165766722917	5.03500996122917	6.23726304222917	4.62165531222917	5.92608712922917	6.18809719822917	4.15237285122917	6.02710243522917	5.85865978222917	5.19617646322917	5.86350150222917	5.38238413322917	5.47975089077083	5.49513189077083	5.45796489077083	5.40534389077083	5.51382789077083	5.60605989077083
ANKRD6	2.68069263547917	4.30059395147917	4.46580177747917	4.46484089947917	3.69619375447917	3.51280425547917	4.62418812847917	2.96758562947917	5.20430012747917	3.26393419847917	4.91957411347917	3.77433198047917	2.71729923047917	2.78322334447917	3.98095414647917	4.04851763247917	3.85285390452083	3.91784340452083	3.71561490452083	3.74233440452083	3.94753490452083	3.85063190452083
ANKRD7	3.06404839301042	3.05852130601042	3.78685819101042	3.08019935301042	3.39637694601042	3.05930334201042	3.14774539901042	5.01605295601042	3.02106758401042	4.09430805301042	3.05972071201042	3.05158325101042	3.38659378301042	3.02323647701042	3.97194316801042	3.87707409901042	3.39304872998958	3.45683472998958	3.48372472998958	3.43872472998958	3.47761972998958	3.41053472998958
ANKS1A	5.68806	6.2818	5.75815	6.15795	5.73366	5.11663	5.59102	6.36877	5.47087	5.86811	5.24738	5.33643	5.46047	5.27417	5.37657	5.58858	5.63579	5.65098	5.55495	5.58315	5.79332	5.65129
ANKS1B	3.52054866866667	3.53245124166667	3.55227643766667	3.22018690633333	3.73439	3.60047743766667	3.12373131866667	3.58501	3.12269533533333	4.14551	3.16956157066667	3.18885	3.57811783266667	4.06059663166667	3.15538570266667	3.72398	3.45576	3.50637	3.57317	3.45101	3.55819	3.46066
ANKZF1	6.53547001527083	6.47823753927083	6.14390656627083	6.72998795527083	6.76776872927083	6.43565949727083	6.65852741827083	5.60697052427083	6.69319166427083	6.49861508427083	6.37576769327083	6.29146020027083	6.54025373427083	6.00004924027083	6.79166510127083	6.51917342727083	6.44975435772917	6.43225335772917	6.40222935772917	6.47278835772917	6.43938135772917	6.45360735772917
ANO1	3.22625245769271	3.10513194269271	3.13505707719271	3.12338745569271	3.09309052119271	3.11408249119271	3.10890379719271	3.10257650069271	3.10848479219271	3.10723969119271	3.13737987719271	3.28155063169271	3.67532737819271	3.03279282369271	3.11196196169271	3.55156798419271	3.17426604480729	3.19722404480729	3.25583304480729	3.12705304480729	3.15940304480729	3.21676604480729
ANO10	7.74750918811458	7.25718054811458	7.32232216311458	7.41581161961458	8.27933143111458	7.97621849711458	7.71581710361458	7.30549297711458	6.88737345211458	7.04675598311458	7.33157547061458	7.52682624961458	7.45741813811458	7.55554839461458	7.17339245311458	7.37469093961458	7.37848187138542	7.33771187138542	7.48457287138542	7.47831587138542	7.49314587138542	7.59274587138542
ANO2	3.32311781640625	4.61805396840625	5.01549763440625	3.91706438840625	5.25123293040625	4.40983217040625	3.28433172640625	4.50297144440625	3.51187515240625	4.35725130440625	2.70387315840625	2.73284939440625	3.38057029440625	3.19711153840625	4.05656425440625	3.59855384140625	3.87370243859375	3.91474443859375	3.91258943859375	3.88721143859375	3.78721043859375	3.82232343859375
ANO3	3.10189815167708	3.06359660767708	3.25886197567708	3.06458426167708	3.06500272567708	3.07207114567708	3.08663222267708	3.74463926267708	3.08797674967708	3.06398511567708	3.51664686467708	3.06556314667708	3.06884504067708	3.59610757867708	3.07919916667708	3.07414721567708	3.15128416032292	3.19358516032292	3.29145616032292	3.15185216032292	3.14914516032292	3.19133616032292
ANP32A	6.34169349921181	5.85569600821181	5.48984008421181	5.98524274187848	6.75322940121181	5.92933454887847	6.12720821321181	5.69599090487848	5.71128387954514	5.57464189921181	5.77950575754514	5.83235543587848	5.71849881221181	5.89264054021181	5.73551195954514	6.05978160321181	5.91983817778819	5.95976584445487	5.85598251112152	6.06156951112153	5.73378317778819	5.89998151112153
ANP32A-IT1	9.29195400041667	8.87660960041667	9.07133613041667	8.68080705041667	9.61888455041667	8.57838428041667	9.21457603041667	8.17108100041667	8.73591666041667	8.58831623041667	8.63401606041667	8.61260809041667	8.89879833041667	8.38996187041667	8.47590860041667	8.89116764041667	8.81836554958333	8.78224754958333	8.82717654958333	8.76666654958333	8.78309954958333	8.79631654958333
ANP32B	9.52279975690625	9.21414888890625	8.99796118990625	9.15822386290625	8.33800229790625	9.24407375590625	9.20045798390625	9.01799862890625	9.48119123690625	9.40763087390625	8.52430700690625	8.96295723790625	9.12734792790625	9.13018199390625	9.37270836090625	8.97829227790625	8.97501670509375	9.29013820509375	8.81117520509375	9.39349670509375	9.01464320509375	9.14488620509375
ANP32C	4.66481493110417	4.72407549010417	4.80221195710417	4.59880667610417	5.62886478010417	4.24940114910417	5.02042087710417	4.22318709710417	4.81419169010417	4.39616538710417	4.89923196010417	5.51511160210417	4.27682785510417	4.55275101410417	4.84503150710417	5.30334593410417	4.80701816089583	4.73690516089583	4.77320616089583	4.79422716089583	4.74430216089583	4.83725616089583
ANP32D	5.68838857513542	4.97217421613542	5.14970838313542	5.12123445713542	5.95349039813542	5.08598399213542	5.41658589613542	4.87860496613542	5.11219503313542	5.23269138013542	5.25530208313542	5.29403763013542	5.28035023513542	4.98484295913542	5.20840416413542	5.46625382613542	5.24328367886458	5.26366167886458	5.17823767886458	5.25264367886458	5.30321867886458	5.29654767886458
ANP32E	5.89888011580209	6.35760090346875	6.16419172846875	6.64897652613542	5.75652688946875	6.09147938680209	6.19956558280209	5.84199733146875	6.67145274446875	6.92318361880209	6.70577460613542	6.52102220380209	5.91855517746875	6.33904809180209	6.76729478213542	6.34271246346875	6.42454646786458	6.39043646786458	6.05815296786458	6.66567596786458	6.13861146786458	6.25317496786458
ANPEP	9.37230837376042	7.98167532176042	8.16007251176042	7.84341824276042	9.32910820176042	9.14093072976042	8.39805216976042	8.44540820376042	7.29083928176042	7.51769968976042	8.10648945676042	8.26909952776042	8.53801882576042	8.65797994876042	7.46449632876042	8.40587500276042	8.08591815523958	8.04878215523958	9.15172115523958	9.16328515523958	7.48829715523958	7.90754815523958
ANTXR1	3.62191989638542	3.61349124438542	3.59485179888542	3.63017710188542	3.59729181438542	3.60569458138542	3.59139583988542	3.62593217988542	3.60558708438542	3.61060052088542	3.62989796288542	3.61968956738542	3.60412491638542	3.54193843138542	3.61635738938542	4.13223300538542	3.67825812511458	3.59611262511458	3.78796962511458	3.40746662511458	3.54853512511458	3.82210162511458
ANXA1	9.57755	10.6822	10.3099	11.1683	9.15498	10.3162	11.3111	10.1721	10.258	10.4529	11.0116	10.508	9.42275	10.1304	10.7394	10.587	11.1057	11.3011	9.31389	10.7188	9.60522	10.1313
ANXA10	3.16237061344792	3.17849372544792	3.16404678544792	3.20927455544792	3.18033162344792	3.18149232844792	4.04686207144792	3.19491978244792	3.15175475244792	3.18632260044792	3.17475316544792	3.19142036244792	3.19224913144792	3.25740551044792	3.17407980844792	3.17217553344792	3.27307168855208	3.21479468855208	3.24372568855208	3.24398168855208	3.22820668855208	3.22795168855208
ANXA11	7.97138841045833	7.66893344645833	7.40570789445833	7.81259380045833	8.85021	7.78289648079167	8.06611736879167	7.53321	7.51134321879167	7.37878	7.55626	7.73681861345833	7.79683111045833	7.42423786979167	7.71808931945833	7.73705912379167	7.80303	7.74541	7.82893	7.64052	7.75605	7.7075
ANXA13	3.44924530836458	3.42556101736458	3.45574048436458	3.43639526136458	3.40467836236458	3.45733220336458	3.43294043036458	3.42581178636458	3.42670752036458	3.47142158936458	3.44168694336458	3.47662770436458	3.44261107936458	3.36134629336458	3.41600990236458	3.42315107836458	3.45551851863542	3.43854251863542	3.42152151863542	3.46212751863542	3.39204051863542	3.43547451863542
ANXA2	9.58308778231597	9.63039986431598	10.336374590316	9.79862986981598	8.50876355281598	9.25162375931598	9.46168640481597	8.44224470781598	9.97583989081598	9.13385948981598	9.04870953981598	10.157863776816	9.18127632481598	8.65750531081598	9.00302362381598	8.85137262581598	9.37054737518402	9.30698170851732	9.19751604185073	9.31698204185072	9.28932237518402	9.40199837518403
ANXA2P1	6.76509	6.93163	7.51489	7.44747	5.82631	7.00696	7.1589	6.65331	6.71697	6.94263	6.66965	7.09728	6.52791	6.86044	7.02671	6.94591	7.00941	6.91239	6.8631	6.9694	6.7448	6.78542
ANXA2P3	4.77018372611458	5.39526978811458	5.45086468011458	5.30309521611458	3.29048327411458	4.73413016611458	5.28605046811458	4.03397791611458	4.85629154811458	5.17431275211458	5.56544645111458	5.65418219311458	3.31775904211458	4.01060915011458	5.34957757411458	5.33740108711458	5.04360652288542	4.78513252288542	4.84041252288542	5.02525952288542	4.65529952288542	4.72390252288542
ANXA3	7.41985595953125	7.07762980053125	7.17990225353125	6.83241766953125	9.89715284053125	8.08815068053125	7.05425139253125	7.99154789653125	5.13660282153125	5.48538978453125	6.00867664853125	7.10918709753125	6.89407140653125	6.53176651553125	5.94128573153125	5.58463117253125	6.96259247946875	6.89753347946875	6.85907347946875	6.79575447946875	6.94048947946875	6.88175147946875
ANXA4	7.21413621916667	7.52439389116667	7.54304604416667	7.41517049516667	6.96347565166667	7.20920050616667	7.20169527266667	6.98854097816667	7.23718439016667	6.86221323566667	7.55566679216667	7.12219693766667	6.96088722866667	6.78705378266667	7.42235395516667	7.16530829416667	7.35230139633333	7.41391439633333	7.03255839633333	6.77288689633333	7.24447839633333	7.37355689633333
ANXA5	10.4686761165104	10.4075248565104	11.3546029165104	10.6818262365104	9.21824064151042	10.4570382765104	10.8582878265104	10.3943647265104	10.1505831565104	10.5823315765104	10.3206687965104	10.7589937265104	10.0571071265104	10.7220924865104	10.5169305065104	10.3004312965104	10.5707249334896	10.4848629334896	10.3000769334896	10.4802999334896	10.4831679334896	10.3995049334896
ANXA6	8.8952226920625	8.5011874770625	8.7207062470625	8.7529509090625	8.3318612690625	8.3452316240625	8.7843938810625	8.1920767730625	9.0839788000625	9.4166865930625	9.3107601470625	8.7705835620625	9.0236083950625	8.8713152950625	9.4799742590625	9.2648671790625	8.5285323189375	8.3930313189375	9.3877703189375	9.0848763189375	8.9489563189375	8.8113603189375
ANXA7	8.30312684216146	8.24031255716146	8.18399179016146	8.66428305766146	8.22150313316146	8.59649947266146	8.66097474066146	8.27044056116146	8.73342875816146	8.43820930716146	8.58122719916146	8.60905248366146	8.39967917116146	8.45116320516146	8.63314963616146	8.39655339666146	8.59888479033854	8.64180779033854	8.26190229033854	8.45403529033854	8.41730579033854	8.39491229033854
ANXA9	4.48086892282292	5.04669957682292	4.78816040182292	4.53329387282292	5.21405557982292	3.40092808182292	4.76684468882292	4.90827264382292	4.22387202782292	3.48400175282292	4.23696682382292	4.69302209182292	4.73410484782292	3.69613975382292	4.35195419882292	4.49484239082292	4.41286214517708	4.43920564517708	4.47436964517708	4.40578064517708	4.48760764517708	4.42543464517708
AOAH	7.43872539942708	7.33784169342708	7.84934108742708	7.61681386642708	8.90627640142708	7.45627396942708	7.41133401042708	7.68030829742708	6.51671148642708	6.80174023242708	7.25704484242708	7.60543304542708	7.27123366342708	7.15106600642708	7.12815375942708	7.22187128242708	7.54077339857292	7.42215439857292	7.44618939857292	7.38329539857292	7.25991239857292	7.44148839857292
AOC1	3.11413503684375	3.02333215484375	7.45659914484375	3.87196768984375	4.76309524884375	3.66652975884375	3.88512423884375	3.02365598984375	2.99868583784375	2.99439630084375	3.02701372684375	4.20785975284375	3.97269068584375	4.38912881484375	2.99424715884375	3.01275814184375	3.75435173015625	3.77028273015625	3.78998373015625	3.74516973015625	3.77048573015625	3.82018373015625
AOC2	5.18635	3.48836	3.91543	4.31052	5.03534	5.02679	5.09799	4.41391	4.05497	2.85398	4.13558	4.23153	5.02073	4.69628	4.98528	4.51675	4.21731	4.21934	4.91925	4.07032	4.39261	4.79484
AOC3	6.97467281616667	6.82457284516667	6.31865871816667	6.42184790516667	7.17225423916667	6.32975990116667	7.75149740216667	6.12535026816667	5.55209222516667	5.24233585816667	5.76680799316667	7.04946495716667	6.07961175216667	5.65530107216667	6.44368851616667	7.21306114916667	6.46596326783333	6.41963826783333	6.48091926783333	6.39120826783333	6.38204326783333	6.45559426783333
AOC4P	3.46298101652083	3.45154533552083	3.45521899452083	3.47394539652083	4.35436942752083	3.45432250852083	3.45131106052083	4.42453342752083	3.44539991652083	3.44346017252083	3.47243102952083	3.44723080152083	3.45997809652083	3.44508383252083	3.76854409752083	4.49864146452083	3.67200661947917	3.65832261947917	3.69038361947917	3.59648461947917	3.63812461947917	3.68555161947917
AOX1	4.41685538458333	4.21668560458333	3.70853470358333	3.82735176308333	4.24971985508333	3.71329898458333	3.68958448158333	3.69573893408333	3.68874702558333	3.80495722508333	3.70376398658333	3.73839482558333	4.33122909808333	3.83365472858333	4.19301198858333	3.84716250008333	4.13401677641667	4.05645527641667	3.52098427641667	3.69966827641667	3.82971227641667	4.25617227641667
AP1AR	4.99423139266667	5.27971101466667	5.61056915566667	6.05093349866667	3.79196656566667	5.10906482566667	5.55664025366667	4.83026998266667	5.58396557766667	5.41597500166667	5.38516729166667	5.56324150066667	4.82427751466667	5.16723538266667	5.79440368666667	5.58285696566667	5.32551651733333	5.37244251733333	5.15798051733333	5.29799451733333	5.28187951733333	5.26687751733333
AP1B1	8.13086521879687	7.75885338729687	8.06234231179687	7.69451757879687	7.40349170579687	7.65733808629687	7.88421983479688	7.51585690229687	8.08983694579687	8.16280672729687	7.92009384229688	8.15512774379687	7.89409532129688	8.17462633829687	8.11888111129687	8.02495669929687	7.95374235970313	7.71016435970313	8.23106135970312	7.99645135970313	7.76538435970313	7.83616235970313
AP1G1	7.81798654651042	7.74283762951042	7.64591852551042	7.83903080451042	8.41726601751042	7.62313076051042	7.75891254551042	7.56883255551042	7.83999572351042	7.61770748551042	7.68891949551042	7.69983120851042	7.73049759551042	7.75247187851042	7.85792645251042	7.67182059651042	7.78725953048958	7.87221653048958	7.72434453048958	7.73530653048958	7.61419753048958	7.86908253048958
AP1G2	7.4139065246875	7.0881693726875	7.0823134346875	7.0113749956875	7.1341831716875	7.0164995866875	7.0548652436875	6.7674751406875	7.0746071496875	6.9344559026875	6.7858832196875	6.8384403206875	6.9781394716875	6.9142404176875	7.0386942746875	6.9230598256875	7.0377540033125	6.8621515033125	7.0983625033125	7.0062345033125	6.9741870033125	7.0424260033125
AP1M2	4.48709774304167	3.65673386504167	5.26903409704167	3.06489318204167	4.90036372604167	4.03079107004167	4.74860009804167	6.41587189604167	4.26639971804167	3.06477255004167	3.14441173304167	3.08237942104167	4.59437747404167	5.22622428904167	4.81987177504167	4.52101427904167	4.36888697395833	4.31525847395833	4.28409597395833	4.28369197395833	4.38901197395833	4.34386847395833
AP1S1	5.17397737904861	5.07649634304861	5.95597527304861	5.29272521604861	5.53098166704861	4.88311444904861	5.33066400804861	5.41912950804861	5.45666173104861	5.97138269404861	5.57886639604861	5.30765794804861	5.10465229204861	5.52715570604861	6.31093172104861	6.01750725504861	5.54081275195139	5.45974008528472	5.54253075195139	5.42279341861806	5.56480075195139	5.44602708528472
AP1S2	6.06838450191406	5.98320253441406	6.58662251541406	5.91623960841406	5.20991525991406	5.78563822066406	6.11935298691406	5.70468390566406	5.78528227716406	5.52994022991406	5.82578028341406	5.97726820541406	5.42511852691406	6.23831646441406	5.66364316866406	5.73424241616406	5.86863694408594	5.95899644408594	5.70150644408594	5.97036544408594	5.72724044408594	5.85586594408594
AP2A2	7.2660087478125	6.7424493943125	6.4238857308125	7.0043758238125	6.4875720178125	6.7127814478125	6.8799453818125	6.5138238073125	7.0018031903125	6.9722192928125	6.4352401853125	6.7055554858125	6.9688551543125	6.8641224638125	6.9649215793125	7.0253308438125	6.8293176591875	6.8498696591875	6.8856116591875	6.9218639091875	6.6713881591875	6.7052829091875
AP2B1	7.09530151935417	6.98449500835417	7.24946437135417	6.91836725435417	7.65358710035417	6.33499471835417	6.84800872535417	6.66899268535417	7.13366281435417	7.56263270135417	7.15324373035417	7.15569035935417	7.56910768735417	7.26206790335417	7.48814382135417	7.35060062335417	7.20289673064583	7.21394323064583	7.23935023064583	7.06163323064583	6.86426723064583	7.32854473064583
AP2M1	11.8473321853125	11.2605755453125	11.3704620053125	10.9918103353125	11.2323525253125	11.5165161853125	11.3474342853125	11.4964480853125	11.2568884353125	11.4211131453125	11.3098203553125	11.2875016953125	11.6128366553125	11.7409878153125	11.2422377753125	11.4543481653125	11.4440305746875	11.4490945746875	11.6160015746875	11.2258205746875	11.3897465746875	11.2710555746875
AP2S1	11.3748937036111	11.2757965436111	11.6461331536111	11.4299225836111	10.6512526836111	11.3368998536111	11.2809425536111	11.4299225836111	11.2418941036111	11.3727881836111	11.2634678136111	11.4240658636111	11.2585329336111	11.5962901736111	11.3599619036111	11.5671705436111	11.1520633930556	11.2292403930556	11.6668320597222	11.5407657263889	11.1088917263889	11.3684323930556
AP3B1	7.18316	6.92244	7.46749	7.45258	7.32987	7.33621	7.12225	7.31493	7.40105	7.25029	7.44827	7.29476	7.06765	7.12704	7.42603	7.24516	7.30306	7.22967	7.23213	7.38313	7.18357	7.31439
AP3B2	3.14186223805208	3.98529957905208	3.15127354605208	3.19452251905208	3.16384376205208	4.30783810505208	3.55294431005208	3.18173039905208	3.13064961505208	3.16821077405208	3.15529819105208	3.17448751605208	3.17476278305208	3.24207612005208	3.15939899105208	3.15237722505208	3.26154681294792	3.32747481294792	3.37268481294792	3.26393181294792	3.32862881294792	3.33444881294792
AP3D1	7.81823639494792	7.24985609394792	7.77628354094792	7.31567659294792	7.79495132394792	7.77214448594792	7.49327636494792	7.76291684194792	6.99632484294792	7.50302831294792	7.32150175994792	7.20430822694792	7.50563589194792	7.64980175494792	7.38536106694792	7.39807471794792	7.50816413838541	7.48554680505208	7.51205780505208	7.42567047171875	7.63412380505208	7.41470380505208
AP3M2	6.01900459333333	6.39759958633333	5.73929621633333	6.48387266733333	5.23065574833333	6.01900459333333	6.21383412833333	5.50563306833333	6.83540396433333	6.67523597533333	6.11107127233333	6.50866224433333	6.11082268233333	5.36752676333333	6.37126406633333	6.24033177933333	6.19673754266667	6.16342754266667	6.03917154266667	6.01833454266667	6.08541254266667	6.18287354266667
AP3S1	7.99732410527084	8.30912721827084	8.39286953160417	8.74845173460417	7.99837081360417	8.70238515427084	8.7419635689375	8.3803152939375	8.52882299760417	8.30735826560417	8.67595708860417	8.47358681560417	8.1177875869375	8.22260635460417	8.53809283960417	8.3785760879375	8.58815804939583	8.53980604939583	8.13680504939583	8.30724204939583	8.22132704939583	8.64926004939583
AP4E1	6.64857944870833	7.20618149170833	6.94288140070833	7.16424052770833	6.28855603870833	6.65191814470833	7.15994914370833	6.55500226870833	7.34806652770833	7.23017015970833	7.35825175770833	7.32595310570833	6.72837664870833	6.54679400070833	7.41848043770833	7.23949441670833	7.00063630329167	6.97025780329167	7.05700280329167	6.95024280329167	6.99511980329167	6.95657630329167
AP4M1	4.81168098092708	5.49933463142708	4.43226099492708	5.71656130542708	4.23102455992708	4.74080058692708	5.57317029742708	4.28997847042708	5.30767538242708	4.40678904042708	5.51481204442708	5.13594024942708	4.46031827142708	5.60539601442708	4.92841143942708	4.73471089442708	4.99183240607292	4.88771740607292	4.99456840607292	4.94998040607292	5.01315940607292	4.93356640607292
AP4S1	4.59287746805382	5.11890625605382	4.53560623705382	5.18416095605382	4.06657535355382	4.94015117205382	5.16719378605382	4.37928403205382	5.68261720905382	5.27903701855382	5.38423377055382	5.31323811305382	4.96030455055382	4.74856213455382	5.35992759105382	5.31362710905382	5.03289220011285	5.00281853344618	4.97204720011285	5.03310820011285	4.97749220011285	4.99150520011285
AP5M1	6.68652620315625	6.96771342915625	6.87691635715625	7.24025354215625	6.26552187015625	6.87659048715625	7.24622772715625	6.62243485215625	7.29300697915625	7.12250307515625	7.29495716315625	7.13753925715625	6.76614616115625	6.74097017715625	7.20625961015625	7.01118291415625	6.92947786284375	6.99789986284375	6.87660886284375	7.03070686284375	6.88618486284375	7.03715286284375
AP5S1	7.14840316530208	6.94127426930208	7.48746913730208	7.25347438130208	6.88850245530208	7.20097873830208	7.04815092230208	7.19340442630208	7.36104418530208	7.22301814630208	7.34908514030208	7.28176157830208	7.31463428230208	7.51430571530208	7.28847118230208	7.19978016830208	7.35949970169792	7.20428070169792	7.50943770169792	7.14676470169792	7.06372470169792	7.10145170169792
APAF1	6.74716492095833	6.11368465695833	5.85444489695833	6.04931016095833	7.42883387695833	5.93991686595833	6.47873613295833	6.58909174995833	5.47228891795833	5.65260435695833	6.07065347495833	6.57827301095833	5.97457730295833	6.23851782395833	5.80376536695833	6.17121380695833	6.17820733270834	6.13011033270834	6.17770166604167	6.21140466604167	6.28756733270834	6.20116266604167
APBA1	4.33027621621875	5.01052377221875	4.34933102188542	4.46722214055208	4.47977495588542	4.58942704355208	4.33431780588542	5.23298950188542	4.10813556121875	4.76266033555208	4.63108150255208	4.90304667255208	4.05283516255208	4.48943273055208	4.63515254888542	4.61154561655208	4.58488203678125	4.52295803678125	4.59718303678125	4.57046303678125	4.55911103678125	4.53581003678125
APBA2	5.86951989723958	5.90690326023958	5.82704519423958	5.69681282073958	5.50927315823958	6.07240466573958	5.98311238123958	5.10463072173958	6.85702881523958	6.23714785273958	6.56971152673958	6.54471629073958	6.61138665473958	6.36927372823958	6.71961819473958	6.05187145223958	6.07658187176042	6.13580037176042	6.12598237176042	6.07186387176042	6.17184087176042	6.14185187176042
APBA3	6.2333186674375	5.3113765844375	5.5745145954375	6.0139935494375	5.9549520384375	5.6643746174375	6.0888046214375	5.3722700114375	5.8673455184375	5.9265321994375	5.9678179554375	5.8481474474375	5.9315634854375	5.7632210164375	5.9818801604375	5.9577056044375	5.7137611295625	5.6293076295625	6.1101891295625	5.9134431295625	5.9678236295625	5.7121571295625
APBB1	6.25150826172917	6.03390109872917	5.71445408572917	5.81886735872917	5.88364795972917	6.41426130072917	5.92908329772917	6.50162513972917	6.41509176572917	6.33723826372917	5.25943642572917	5.93773169572917	6.52271042572917	6.54487413272917	6.46669985172917	5.87312704172917	6.16481379827083	6.08083779827083	6.13800879827083	6.12682579827083	6.09643879827083	6.10717179827083
APBB1IP	8.95710509486979	8.33659188036979	8.48751672136979	8.32462362736979	10.0278208348698	8.61841823986979	8.74646831986979	8.40057794636979	8.28610046586979	8.12218525386979	8.34447991786979	8.74942465986979	8.88151325486979	8.52605516436979	8.34710378136979	8.24381561236979	8.59534871513021	8.57934771513021	8.56272471513021	8.58513871513021	8.58506271513021	8.61730271513021
APBB2	4.81706686675521	4.12134693275521	4.38780282825521	3.83295672425521	5.03348335375521	4.53013197075521	4.20896751625521	4.71448650425521	4.19319241575521	4.28890668725521	4.17199604725521	4.08659401575521	4.57688235725521	4.56535222175521	4.04825790325521	4.43647563725521	4.2925122965305	4.3122872965305	4.36479801081622	4.46718358224479	4.4447712965305	4.37366001081622
APC	4.80415427720833	5.17085941120833	5.29462227920833	5.41931358070833	6.01163220520833	5.16991459570833	6.04777194820833	4.66639500020833	5.53522285870833	5.12334852370833	5.90045559070833	5.49075299870833	5.30014784920833	4.93041402420833	6.04048588670833	5.54784484970833	5.39267482579167	5.43548002579167	5.37827802579167	5.37358662579167	5.44782322579167	5.39215822579167
APC2	3.74987831938542	4.44808370038542	3.55190486238542	4.36441542838542	3.13062483338542	3.12592121738542	3.13413422838542	3.12789266838542	3.13126019538542	3.11318932738542	4.20721986438542	4.47701629738542	3.13306132538542	4.97345242838542	3.78779476238542	4.55493113238542	3.72418420361458	3.73546320361458	3.77416620361458	3.72958370361458	3.81210820361458	3.72853720361458
APCS	5.09880837789583	4.14409475889583	3.01877005789583	2.95326666989583	5.02596724789583	5.53686592189583	5.09070691589583	5.00859472389583	3.16284346389583	3.03473968389583	3.45465773989583	4.06386595489583	2.98121045889583	3.78383190989583	3.28168324489583	2.96655676989583	3.80266632710417	3.93453232710417	3.84963132710417	3.85905032710417	4.02650332710417	4.00504032710417
APEH	7.70204355979167	7.28720252379167	7.66861419679167	7.76068026279167	6.99148818579167	7.60593613379167	7.46839787679167	6.81272971179167	7.44930373379167	7.75330400479167	7.28993373479167	7.61774092579167	7.68511585079167	7.84810494779167	7.78009695279167	7.50100467079167	7.37583724620833	7.11197924620833	7.97914524620833	7.44806124620833	7.59469824620833	7.57341524620833
APEX1	6.90272968235417	7.05281846535417	7.07753476035417	7.33097111535417	5.72799796235417	7.33163664135417	7.27709314035417	6.42918161635417	7.60356112335417	7.31201616435417	7.46417052035417	7.46465507335417	6.85142953435417	7.10737984935417	7.70774074835417	7.30589457835417	7.08356435264583	7.11059135264583	7.10250835264583	7.41963735264583	6.76628735264583	7.24746535264583
APEX2	7.25593451494792	7.10139030894792	7.19791579294792	7.25079123594792	6.64435024494792	7.23654804994792	7.06484738694792	7.14536910894792	6.92882670194792	7.42858145494792	7.23719999694792	7.16821858494792	7.14963900894792	7.61710004294792	7.32689015794792	7.36489664594792	6.97491986905208	7.14232086905208	7.35819686905208	7.37201186905208	7.21549086905208	7.10649686905208
APH1A	6.98120524494271	7.27125490894271	7.63803043194271	6.77666143344271	7.43461529994271	7.16206585744271	7.03970818794271	6.86452316194271	6.87933657294271	7.41906697194271	7.40040600644271	7.22637082844271	7.26062036644271	6.62386663594271	7.59123017244271	7.48876501044271	7.03655827655729	7.09312327655729	7.49304527655729	6.98856627655729	7.40197727655729	7.13337727655729
APH1B	8.05336144711458	8.10822992611458	7.18138138311458	8.02608792011458	9.57448619511458	8.23990916311458	8.36969894411458	8.02714024811458	7.55550075611458	7.56727967211458	7.69657051711458	7.80431757711458	8.04433430911458	8.06324491011458	7.72048766411458	7.76336011211458	7.95596625488542	7.94112825488542	8.24468725488542	7.82991825488542	7.88590025488542	8.06567125488542
API5	5.90239551311458	5.61151663711458	5.88807113711458	6.27183591961458	5.17957064261458	5.83751234711458	6.28380656361458	5.49201888661458	6.33791523061458	6.21338887311458	6.32964237361458	6.10146492711458	5.82632294461458	5.99181492961458	6.23128959911458	6.01576278011458	5.99145116488542	6.00205416488542	5.83792466488542	6.04586741488542	5.90260716488542	6.03796891488542
APIP	4.58720414158854	4.79497960758854	4.77425697108854	5.09560336958854	4.20862121008854	4.85754793508854	4.84910833108854	4.49810953608854	4.94483195408854	4.85448237908854	4.78810376308854	4.82332915508854	4.30602621858854	4.64251319108854	4.93325433008854	4.68370907858854	4.82418873991146	4.70829773991146	4.51600073991146	4.78086173991146	4.75000373991146	4.78627773991146
APLNR	3.23550018278125	3.21955703678125	3.16440483978125	3.29304624178125	3.17796394678125	7.69184263878125	3.24232270278125	3.80173339978125	3.53756599378125	4.77372042878125	3.23491709178125	4.79489187778125	5.56124495878125	3.25344793678125	3.14688136978125	3.60315060478125	3.88883095321875	3.93827595321875	3.88687795321875	3.85857195321875	3.97984895321875	3.97216595321875
APLP1	4.78798414684375	5.34340161184375	4.72659295884375	4.94092301184375	4.98122326884375	3.25175195684375	4.81522204984375	4.10940898284375	4.87490426984375	2.83044223584375	4.51588361884375	5.13046262484375	5.41606786684375	5.22899372484375	5.08142991484375	4.67648531084375	4.74911309715625	4.52210009715625	4.87076309715625	4.59248409715625	4.68358609715625	4.59864509715625
APLP2	9.20927780690476	9.08424896690476	9.06880505690476	9.08744340690476	9.19710125690476	9.13605671690476	9.55249006690476	8.91532688690476	8.97916403690476	8.89410906690476	9.12006002690476	9.40459179690476	8.82073724690476	9.05836245690476	9.30277949690476	9.25933477690476	9.11789232880953	9.00672318595238	9.0066289002381	9.03690275738095	9.26518575738095	9.35037547166667
APMAP	7.24551322248958	6.23968965748958	6.50859311248958	7.09371629148958	8.73181297748958	7.12539733148958	6.83433459848958	6.27183736348958	6.12566208448958	6.03563463748958	6.78701284348958	6.65999415948958	6.81801574748958	6.89902991248958	6.69377208148958	6.41871332548958	6.73624291751042	6.74251191751042	7.00519091751042	6.78953691751042	6.66880091751042	6.74098991751042
APOA1	3.68524255746875	3.90219622146875	4.25300111146875	3.88513499496875	3.40148695796875	3.89608087096875	4.11235082846875	4.26353747696875	4.13524274996875	4.08138596596875	4.36120078446875	4.20782986896875	3.18146950246875	3.47335289696875	4.17012780096875	3.67304845096875	3.86578931503125	3.89720531503125	3.92104081503125	3.84195681503125	3.98882381503125	3.99119231503125
APOA2	3.87140838785417	3.27047315585417	3.26632151285417	3.28955528185417	3.26147953985417	3.61177770285417	3.25917726185417	3.27920050885417	3.25181851085417	3.26046046285417	3.28418855285417	3.26696745485417	3.26828355485417	3.25095188285417	3.26293919385417	3.26884990685417	3.28601447114583	3.58768147114583	3.23477547114583	3.26679897114583	3.29854547114583	3.28512897114583
APOA4	4.84879454466667	3.52310926966667	3.49761001566667	7.11396778366667	3.50766393666667	3.48672838966667	3.67838883666667	3.50870549066667	3.50347634166667	3.47759062966667	3.52936734466667	3.58775041966667	3.48780845266667	3.40422938666667	3.49680541866667	3.50906107766667	3.92198225033333	3.77298425033333	3.93136425033333	3.80299225033333	3.75046925033333	3.75560425033333
APOB	3.16841268164583	3.16734132914583	3.23030956114583	3.28931359214583	3.67598888264583	3.33399696314583	3.33859852014583	3.17526957414583	3.28581709514583	3.30802814464583	3.30563480514583	3.58139309564583	3.32123859064583	3.43803834014583	3.14917386264583	3.59385181814583	3.34343726185417	3.29372326185417	3.31975726185417	3.34419526185417	3.33800226185417	3.37178726185417
APOBEC1	3.24940339259375	3.28011130459375	3.25549014259375	3.29001515359375	3.27798521259375	3.26386417159375	3.24568954159375	3.28725691559375	3.74282660859375	3.27517411259375	3.26123879859375	3.27788734559375	3.26724788359375	3.35667597759375	3.26344321059375	3.26005834659375	3.33959900740625	3.24625300740625	3.32443700740625	3.24893400740625	3.32903200740625	3.33213300740625
APOBEC2	3.73616673578125	5.00258753378125	4.14868858678125	3.85007075178125	2.94194347078125	3.49849589878125	5.29192558978125	4.42096862378125	5.42432439878125	4.66370120478125	2.99616263878125	4.60926158778125	3.21749160378125	5.29570697478125	3.39330847278125	4.50098567478125	4.22663685921875	4.15495485921875	4.21554885921875	4.19023285921875	4.13464985921875	4.19989785921875
APOBEC3B	7.93460219626042	7.88111117026042	9.71131344026042	7.12673961826042	9.19354255026042	7.76868059326042	7.41678082926042	8.31500729626042	6.20267538126042	6.91364482726042	7.11287847726042	7.64962626826042	7.90268494726042	7.49067236326042	6.72884408226042	7.25324048826042	7.78241294973958	7.50000794973958	8.19669194973958	7.67642294973958	7.17958394973958	7.64064694973958
APOBEC3C	7.49325533716667	6.88897254316667	7.48675994316667	7.38178201016667	6.52558476216667	7.66586514116667	6.71528903016667	7.16555428816667	7.08640388116667	7.20482380916667	7.11380281616667	7.24008483816667	7.57009070916667	8.16598106616667	7.47478752816667	6.92294954716667	7.28338286983333	7.23984186983333	7.36350486983333	7.09722486983333	7.18287486983333	7.37141586983333
APOBEC3F	6.40463566516146	6.27316314066146	7.09874336116146	6.65243477816146	5.30663505766146	6.32471246916146	6.04719537366146	6.38217001016146	6.44009974166146	6.28938365066146	6.42504316666146	6.41825409516146	6.45626577716146	6.81110859016146	6.48760323016146	6.30732308466146	6.40408653283854	6.37771153283854	6.41459153283854	6.26618953283854	6.42025053283854	6.41395953283854
APOBEC3G	6.81557086902083	7.03301124402083	8.52703115402083	8.16897956302083	6.62567782602083	7.27060107102083	7.28229623202083	7.05145951902083	7.39536262202083	7.31058692902083	7.45913302702083	7.30829290902083	7.28628516002083	7.53253716102083	7.91295852602083	7.62062965402083	7.56600892497917	7.47737542497917	7.39527592497917	7.29020392497917	7.39843092497917	7.34785992497917
APOBR	8.40038448963542	7.73886626863542	8.27677876963542	7.82174506563542	8.87660174963542	8.16363213963542	8.08977167963542	7.82877677963542	7.15234953863542	7.08881261863542	7.58164625563542	7.81600994463542	8.06863588963542	7.91480583163542	7.52391398663542	7.76239065163542	7.95283877036458	7.90251777036458	7.89524177036458	7.80593177036458	7.87308977036458	7.85980077036458
APOC1	3.6850051751875	3.6858451421875	3.6812938881875	3.7131130381875	3.6810434361875	3.6895050831875	3.6682969931875	3.7008541331875	4.0478356711875	3.6814218671875	3.6939665561875	3.6869684261875	3.6917508351875	3.7133981091875	3.6811421191875	3.8375218751875	3.6870491468125	3.7444856468125	3.7692406468125	3.6156806468125	3.7922181468125	3.7184366468125
APOC3	3.36976817928125	3.34820975028125	3.32876819928125	3.33629286328125	3.34639011028125	3.31377933128125	3.33757765428125	3.32715558228125	3.39329710428125	3.29200532528125	3.36129615828125	3.30337578928125	3.31998285528125	3.18193429328125	4.14949993728125	3.34120209428125	3.36792995171875	3.42188095171875	3.34342595171875	3.34748395171875	3.41229295171875	3.37593695171875
APOD	3.57255921241667	5.71075015441667	8.07099017641667	3.67721148941667	3.45008139041667	3.54121236741667	3.43883422141667	3.60795243141667	3.44251926441667	3.55159846641667	3.54218252841667	3.60296235141667	3.53237940241667	3.49757284641667	3.39977570641667	3.51325968541667	4.04576277258333	3.84503777258333	3.90700877258333	3.85343277258333	4.05427377258333	3.97642477258333
APOE	6.1725130610625	5.4581693490625	5.4768397480625	5.1012092460625	5.8114421310625	6.1987743020625	5.4293803160625	7.1268252050625	5.4385412790625	5.3165769310625	5.4220942430625	5.2394068510625	6.0526545440625	6.3724737570625	5.3520101140625	5.5550744730625	5.68105476360417	5.70443976360417	5.75836476360417	5.6720300969375	5.74371776360417	5.76188743027083
APOF	3.05390992083333	3.06044020283333	3.06381081883333	3.06273773283333	3.05426858083333	3.06410258383333	3.05114589483333	3.06431056883333	3.04524909183333	3.08910588883333	3.04651474883333	3.08088386883333	3.06602447583333	3.10919024083333	3.04618183283333	3.04910906583333	3.04437042816667	3.00777642816667	3.06832442816667	3.08699242816667	3.12148542816667	3.04867042816667
APOH	4.38700829807292	3.47047500607292	3.40096947007292	3.57724146007292	3.40168018207292	3.49761468307292	3.35264910507292	3.51342413707292	3.36387830107292	3.43526034807292	3.41556020407292	3.50136383107292	3.41610793107292	3.41348158107292	3.37815643607292	4.14182109407292	3.47001842092708	3.69830542092708	3.51276842092708	3.50654042092708	3.52657442092708	3.53580242092708
APOL1	7.87399165248958	7.53174531748958	9.14311354848958	7.34597837348958	7.31160725248958	7.71321288248958	6.79628656148958	8.53368150848958	7.06675304748958	7.35783869248958	7.35513750948958	7.73263230748958	7.87756963948958	8.04951797148958	7.21643161848958	7.91890448748958	7.75305998151042	7.70304198151042	7.65011798151042	7.59362998151042	7.62376498151042	7.73553598151042
APOL2	8.81652603635417	8.97717467635417	10.1979315063542	8.72417683635417	9.09490278635417	8.59495945635417	8.32213336635417	9.25406683635417	8.20253879635417	8.59572388635417	8.75310710635417	8.93509657635417	8.83693584635417	8.89997072635417	8.53457805635417	9.03429649635417	8.99568910364583	8.95606110364583	8.79519610364583	8.79648410364583	8.87884860364583	8.74301560364583
APOL3	5.42975183851042	5.49600032451042	6.86798342851042	6.75312552351042	4.86813068151042	5.55931302551042	6.08808969051042	5.04466662951042	6.36577806851042	5.77557516851042	6.28662052051042	5.96174104451042	5.08776231951042	5.36544432051042	6.35829785851042	5.93712867451042	5.80724773648958	6.01346773648958	5.71064573648958	5.78781573648958	5.74124373648958	5.90660773648958
APOL5	4.74190030379167	4.58635333379167	4.79302477079167	4.38301377779167	3.52416229079167	3.65488331779167	3.32875219579167	3.35215917179167	4.00708711679167	3.32361812879167	3.86675044179167	3.33202204579167	4.09967276379167	4.80112933379167	3.32593934279167	3.34217170479167	3.89094666920833	3.89597566920833	3.92493866920833	3.88937266920833	3.93130966920833	3.89094666920833
APOL6	6.9920887245625	6.61608516289584	9.0719070845625	6.81080177989584	6.09490131989584	6.42495503189584	5.7921261665625	7.85329234789584	6.56031609389584	6.47568029689584	6.82425466589584	6.6810637535625	6.9865210155625	7.02210929289584	6.4540068955625	6.83255077989584	6.86786077577083	6.82023977577083	6.69631777577083	6.71301277577083	6.61468177577083	7.34763477577083
APOLD1	4.65709470730208	4.61427834580208	5.42732369980208	4.36660435680208	4.71482136780208	5.09026861680208	5.68414199580208	4.73855098030208	5.14839494180208	5.35901201730208	4.71699058830208	5.37864945980208	4.95377161230208	3.48816673630208	5.07997732530208	5.19452050230208	4.93968628669792	4.98879928669792	4.87451228669792	4.87794428669792	4.83667728669792	4.96209328669792
APOM	5.5407106806875	5.6980076426875	5.8394675936875	6.1501741851875	5.3266858201875	6.1266692181875	5.6331285496875	6.1429159261875	6.1599972451875	6.0528147416875	6.0506292896875	6.0346431331875	5.9498184006875	6.1117998526875	6.4422214496875	5.9270120036875	5.9281419833125	5.8835779833125	6.0191689833125	5.8836869833125	6.0486514833125	5.9317834833125
APOO	6.82406753219792	7.32685808119792	7.39620419119792	7.31852327519792	6.19097284119792	7.34940225219792	7.24873199719792	6.94861830419792	7.33058566419792	7.52687219719792	7.45838637719792	7.34517740719792	6.96706006519792	7.08057436319792	7.33081840719792	7.21227035819792	7.21048337380208	7.25220837380208	7.31855337380208	7.24689537380208	6.90829437380208	7.13423637380208
APOOL	5.69555071661806	5.83810948561806	5.95355115361806	5.52697670461806	5.17385722061806	6.04761427661806	5.53528141361806	6.19878941761806	5.97351889561806	6.43528158561806	5.93709994261806	5.94325133861806	5.64938371961806	5.62145309461806	6.67571374361806	5.83638473861806	5.89724214604861	5.96615481271527	5.78556347938194	5.92039614604861	5.78652147938194	5.90980347938194
APP	7.02346709979514	6.99003832779514	7.13331492129514	6.22274191479514	6.74137971329514	6.17538380679514	6.75651622429514	6.73242444679514	6.92017270529514	6.92121429479514	6.85124300079514	7.15035449229514	6.56498741129514	6.67639216729514	6.85028066379514	7.21105736929514	6.89063959053819	6.87429759053819	6.63449725720486	6.76407325720486	6.88122825720486	6.80062725720486
APPBP2	6.44042502077083	7.06038986377083	6.78397787177083	6.94468736377083	6.63885113577083	6.73805373377083	6.97508181277083	6.51511092577083	7.08339212377083	6.94069828477083	6.91607345277083	6.95361191177083	6.46903921777083	6.03246183377083	7.08380202477083	7.05138631677083	6.84615763922917	6.75741813922917	6.71775413922917	6.86468338922917	6.72262313922917	6.82650463922917
APPL1	7.79723395560417	8.00366441660417	8.22699999160417	8.12258996160417	7.30315390460417	7.86377818160417	8.17204693160417	7.33278464160417	8.69713390160417	8.21319389160417	7.96071956160417	7.99867914660417	7.79607683260417	7.59216050560417	8.21082865160417	7.87335027160417	8.04382633839583	7.96105933839583	7.80759933839583	7.99602733839583	7.90998133839583	7.96815433839583
APPL2	6.45373137560417	6.29574720960417	6.41837418360417	6.79129284160417	7.77148186360417	6.51397708960417	6.77075933460417	6.36642609460417	6.67178508760417	6.43542354660417	6.34046927360417	6.60254505460417	6.37167235660417	5.74589336260417	6.66440186860417	6.44967706860417	6.38414576739583	6.93394476739583	6.32049576739583	6.57465876739583	6.66496276739583	6.37066376739583
APRT	9.82829932145833	9.86963302145833	9.75371407145833	10.1738344314583	8.83373820145833	9.70778748145833	10.0057848914583	9.43761207145833	9.84899133145833	10.0986063914583	10.1366486914583	10.1969415114583	10.0240967814583	10.0578694914583	10.1239142614583	9.95933245145833	9.88939660854167	9.77010810854167	10.3948116085417	10.0697681085417	9.63551010854167	9.51170710854167
APTX	5.86101	6.14706003391667	6.15522281758333	6.39688	5.49388227758333	5.66830449158333	6.15170794891667	5.68568	6.18797	6.24457	6.31129812958333	6.31193	5.71321	5.94621171758333	6.42865	6.33396728691667	6.01855	6.16835	5.92578	6.07602	6.16732	6.03305
AQP1	6.4594805541875	5.7639804946875	5.6202990746875	4.8279815061875	5.9823555886875	5.5763206676875	4.8157638696875	6.4721591846875	4.7932083666875	5.6592778151875	4.0232638101875	4.3840902931875	6.0734310071875	5.8585286686875	4.4663368851875	5.0033704901875	5.1778105173125	5.2809895173125	5.7720900173125	5.2683545173125	5.3129340173125	5.3552645173125
AQP2	3.60316	3.52297	3.61402	3.54692	3.52078	3.59802	3.7921	3.67616	3.85576	3.6011	3.5461	3.59605	4.36668	3.63742	3.55025	4.23801	3.70582	3.71261	3.71881	3.64787	3.74907	3.69039
AQP3	5.43980312902083	5.49163657452083	4.69817418102083	4.84909226402083	3.78947879952083	5.07256764152083	5.56294661102083	4.37413579002083	5.50274899702083	6.69919017652084	5.25307104352084	5.46775397552083	5.15052767052083	4.62377099852083	6.41683723752083	5.08060570452083	5.1695644663125	5.12475979964583	5.37070979964584	5.12940779964584	5.32120479964584	5.18648113297917
AQP4	3.09371993934375	3.08737800284375	3.07643773234375	4.37623797884375	3.08913688034375	3.10271346834375	3.08835643634375	3.07819558184375	3.09309477134375	3.84201436984375	3.10405579484375	3.06191610134375	3.07438429434375	3.38828153984375	3.08169340484375	3.08759460184375	3.21463743115625	3.20916818115625	3.27094393115625	3.22905218115625	3.21374168115625	3.25941068115625
AQP5	6.24407601686458	5.65766407986458	6.33240300786458	5.32543920586458	6.90303775386458	5.93836582986458	5.10721993386458	7.52030397086458	5.19445527786458	5.08294930886458	5.07660272986458	5.29351504886458	6.09386162886458	6.46313451386458	4.78012779186458	5.56696248986458	5.79210474513542	5.78108074513542	5.85553074513542	5.75046174513542	5.74857074513542	5.78979574513542
AQP6	3.83534573025521	4.22524392275521	3.79051622075521	3.48721932875521	4.00635002575521	3.43417647475521	3.40368262575521	4.57950020775521	3.53209340275521	3.45368411575521	3.44570809675521	3.91170321775521	3.75782431125521	3.95160793575521	3.56772699225521	3.64935726975521	3.80662057574479	3.69961007574479	3.71092257574479	3.70005107574479	3.79501557574479	3.79968257574479
AQP8	4.14215238721875	4.81638611921875	6.58965534021875	4.83578506921875	5.88597818321875	4.06112009321875	4.36649214321875	5.82605436321875	3.96548696321875	4.80295310721875	3.81293818421875	6.27077112321875	4.90188123121875	4.74476275821875	4.16056102921875	3.87181463721875	4.80714804578125	4.89915204578125	4.92987304578125	4.68607604578125	4.79899004578125	4.77430804578125
AQP9	9.86354239208333	9.04477339208333	9.44164981208333	9.35924352208333	11.2109257320833	9.66127109208333	9.66791144208333	7.66024073208333	8.16655499208333	8.14845891208333	8.92139127208333	9.51967044208333	9.53366386208333	9.37725591208333	8.45872811208333	8.73101477208333	9.10697435791667	9.18592635791667	9.16148435791667	9.20144235791667	9.17181335791667	9.20972035791667
AQR	6.37172879284375	6.55116447084375	6.49537386934375	6.91067881034375	5.94325734484375	6.39055858334375	6.88189050634375	6.19840709934375	6.83626881434375	6.68505958684375	6.80680404684375	6.90824275884375	6.55532495934375	6.30717954384375	6.70971870234375	6.64085558484375	6.49606559215625	6.56218209215625	6.48155459215625	6.65147509215625	6.60268759215625	6.65322759215625
AR	4.73121418976042	5.53949693176042	4.84020181476042	2.21337124576042	2.75490775176042	3.79331239376042	2.21869148576042	4.10365420676042	4.03143170076042	4.50535247876042	5.00371316776042	5.02816713476042	4.27061817976042	5.33279714376042	5.29157621276042	5.05693243476042	4.32332907123958	4.24478757123958	4.33210507123958	4.21167007123958	4.36301707123958	4.29338057123958
ARAF	6.86463211729167	6.52011034229167	6.78890735079167	7.09629247729167	6.48311799429167	6.82653320929167	6.88817362379167	6.49290665379167	7.25174056279167	6.54136488329167	6.98085338579167	6.88707778529167	6.31563744629167	6.71365190879167	7.05634685829167	6.55769890529167	6.83164851070833	6.59594851070833	6.98813051070833	6.62934151070833	6.84006351070833	6.71425951070833
ARAP1	7.74956127242708	7.29996732892708	6.56115057742708	6.61419790042708	7.76256196242708	6.60940113842708	6.70565361942708	6.36960788442708	5.77924489742708	6.74673444592708	6.44079456792708	6.39371509942708	6.89812117792708	6.52310241342708	6.66027968542708	6.47589104842708	6.85341214707292	6.71945614707292	7.01917064707292	6.76940964707292	6.44341564707292	6.54138014707292
ARAP3	9.10490209511458	8.83503394511458	8.13764164611458	8.61636628511458	9.57547727511458	8.69751622511458	8.97892710511458	8.25470450511458	7.56698455611458	7.41538227511458	7.90813240511458	8.42631335511458	8.81837980511458	8.31503049511458	7.84561299611458	8.54361153511458	8.48144536488542	8.34708336488542	8.47164136488542	8.34152436488542	8.44443636488542	8.55387536488542
ARC	3.30195743938542	3.84309304038542	3.32488460038542	3.26876314738542	3.65422911838542	3.30745590338542	3.29764442838542	3.26381574338542	3.26589467938542	3.32015700338542	3.26546493938542	3.31849761638542	3.29003223738542	3.36102445438542	4.49545237638542	3.27197031138542	3.40930573161458	3.38372673161458	3.45991773161458	3.40782473161458	3.50387473161458	3.40422673161458
ARCN1	7.58756566976562	7.07635438476562	7.52675876876563	7.50048055126562	7.42149176626562	7.38744437326562	7.45269601326563	7.07343248426563	7.35894343976562	7.50361824726563	7.33347871876563	7.45618051576562	7.44633609276563	7.55560238926563	7.63418083826562	7.28417483826563	7.36715919323438	7.55167519323437	7.24283319323438	7.50397219323438	7.43693719323437	7.37195019323438
AREG	3.69817086479687	3.07500675079687	5.48251070379687	3.30943649679687	4.00844426479687	3.09041798229687	3.25031591529687	3.04163452629687	3.28516896979687	4.68553008079687	4.66756153529687	3.80446505879687	5.38183144129687	3.45949142729687	3.12760237729687	6.37954311179687	4.01636346920313	3.97663096920312	3.91079246920313	3.95582196920313	4.03224996920313	4.01331546920313
AREL1	6.72098667317708	6.47064024167708	6.23500717417708	6.31895586767708	7.45069669117708	6.77918917217708	6.40829248667708	6.42385710717708	6.17736178367708	6.35864607267708	6.43163609117708	6.53145474867708	6.89025801467708	6.62098006717708	6.53378947117708	6.57437212867708	6.53641807032292	6.46310807032292	6.46158607032292	6.70877307032292	6.71668807032292	6.46072307032292
ARF3	8.04670546525174	8.18762260725174	8.28220418675174	8.26082485075174	8.71118719675174	7.96085666775174	8.22937600375174	7.78941031525174	7.69265476675174	7.62521327875174	7.87881563875174	8.06744240525174	7.70774770225174	8.12972761525174	8.03300358725174	8.07724302375174	7.91167015141493	7.79690981808159	8.22930415141493	8.09191215141493	8.10524648474826	8.11997048474826
ARF4	9.43453422066667	9.55225860666667	9.54309256966667	9.74802260366667	9.37560508766667	9.56546111166667	9.89652802366667	9.32372291966667	9.77830131366667	9.68166107066667	9.72225734366667	9.72331373366667	9.41705175466667	9.58019108066667	9.77582701366667	9.68052258066667	9.49038535633333	9.47660385633333	9.42161235633333	9.72497085633333	9.75650735633333	9.80430185633333
ARF5	10.0179996547917	10.1247583547917	9.99022523479167	10.1683267147917	10.6400181647917	9.94596662479167	10.1135907447917	9.64305115479167	10.1062619047917	10.2890864547917	10.5234640147917	10.3164312847917	10.1635046747917	10.0309696047917	10.2802720147917	10.3847343347917	9.97900997520833	9.91942097520833	10.5001859752083	10.0364049752083	10.4028119752083	10.1891639752083
ARF6	6.78276	6.70314	7.25326	7.81516	6.21435	6.98535	7.35026	6.35497	7.23482	6.92785	7.43182	7.16821	6.83115	6.89343	7.34995	7.03852	6.93493	6.89486	7.19912	7.11393	7.03503	6.94775
ARFGAP1	8.20122547777083	8.11047830877083	7.95025407877083	8.09466527977083	8.30537262377083	7.92253559577083	7.94649780477083	7.67283391177083	8.00067357077083	7.99139740277083	8.16264739377083	8.06823260677083	7.95696602577083	8.24835145677083	8.17950912777084	8.22700752477083	7.88392084522917	7.91832984522917	8.27677584522917	8.04098984522917	8.31376084522917	7.95571584522917
ARFGAP2	8.99414243829167	8.73322693829167	8.76272572829167	8.99670681829167	8.83649642829167	8.78440987829167	8.80535412829167	8.47461953629167	8.98157359829167	8.96202427829167	8.83167455829167	8.85052113829167	8.96025365829167	8.87560381829167	8.96770050829167	8.82494966829167	8.77928861170833	8.67468061170833	9.23521361170833	8.79495761170833	8.77286261170833	8.85874061170833
ARFGAP3	7.8997770173125	7.7473624403125	8.0279823963125	8.2050386663125	8.8762584293125	7.9429627303125	8.1582434973125	7.4776719363125	7.7650282303125	7.7575802133125	8.1077290083125	7.9277514933125	7.6590187993125	7.5527702743125	8.0152175113125	8.0521913673125	7.8217625006875	7.9477925006875	7.7237145006875	8.0340045006875	8.1171825006875	8.0452625006875
ARFGEF1	5.87622652845833	6.16398361045833	5.89996602695833	5.89402108945833	6.10010029895833	6.07516210645833	6.10264735445833	5.60260915245833	5.95564189595833	5.74107249895833	6.17187030645833	6.09924357645833	5.75319592245833	5.64994628145833	6.17709371895833	6.15103295495833	6.01231	6.01353366604167	5.81943	6.00232066604167	5.94582166604167	5.98676
ARFGEF2	5.83614721310764	6.40443114910764	6.32827562610764	6.65646445810764	5.10424320010764	6.05645166110764	6.58944522710764	5.81874903810764	6.83397526810764	6.53213449510764	6.48709754310764	6.69826298610764	6.10233480510764	6.11591570910764	6.57314726010764	6.35576505910764	6.32193793255903	6.33807293255903	6.18596793255903	6.30650026589236	6.23130126589236	6.30103493255903
ARFIP1	6.62840366594792	6.63581266244792	6.59805112844792	6.62626392344792	7.32683497894792	6.59887703444792	6.47927113044792	6.66247485044792	6.28323778994792	6.30087312444792	6.63601344294792	6.59883610644792	6.05873789494792	6.54087504294792	6.49679770594792	6.76892924394792	6.55371402455208	6.63861902455208	6.52671502455208	6.57163952455208	6.57784702455208	6.59657402455208
ARFIP2	7.30227709486458	7.46189260786458	7.41689333586458	7.37590327686458	7.29931372486458	7.31527644486458	7.32443044686458	7.50449490886458	7.49067008486458	7.59665455686458	7.39453940786458	7.22067617786458	7.54740093286458	7.45816176386458	7.67958219886458	7.57072772086458	7.06733825113542	7.05638225113542	7.84565825113542	7.38011825113542	7.76435925113542	7.49572925113542
ARFRP1	7.50197138149479	6.65444569149479	6.76282975024479	6.43810306774479	6.68310191399479	7.29790468874479	6.42956782024479	7.49743991674479	6.64695865024479	6.71380530449479	6.44239895799479	6.37151512849479	7.45121467424479	7.73699565799479	6.46886769199479	6.85150762524479	6.82682216175521	6.83682216175521	6.91029066175521	6.91315616175521	6.91965316175521	6.82399116175521
ARG1	6.30700589202604	6.25999644502604	5.52629539852604	4.73372057752604	10.630538138026	8.13292232052604	7.24329888852604	6.73409947302604	3.74956622502604	4.90893733052604	5.57678511752604	5.59535706852604	6.06063215802604	5.45719374402604	5.25506244752604	5.41202102052604	6.02068418197396	6.04152618197396	6.18588818197396	6.12259518197396	6.10827118197396	6.11482218197396
ARG2	5.44628456728125	4.77398420328125	4.44223528628125	2.98194954128125	3.01134736928125	4.28200736028125	3.19977809628125	2.97469548228125	2.88789127028125	3.69152531228125	5.06536576028125	4.33858449928125	4.65151047428125	4.23357085428125	4.71920100228125	3.16661835628125	3.87915008971875	3.93333708971875	4.14222208971875	4.14703108971875	3.87887458971875	3.96934108971875
ARGLU1	6.59384949409375	6.97198381059375	6.17229121709375	7.04831707959375	7.14575535409375	6.29543718759375	7.07262226059375	5.89693540559375	7.31588415559375	6.89129057759375	6.83214897609375	6.73636813109375	6.60531784059375	6.01589175459375	6.87755281009375	6.81746151959375	6.65419922340625	6.66230122340625	6.62619122340625	6.91126522340625	6.74368722340625	6.63577122340625
ARHGAP1	9.85806759399306	9.64791030399306	9.59054414399306	9.85172357399306	9.86393154399306	9.70629880399306	9.76735195399306	9.28736622399306	9.75400459399306	9.66157088399306	9.96674672399306	9.95130121399306	9.81506244399306	9.59054414399306	9.85333285399306	9.83383575399306	9.71078810267361	9.71908343600694	9.85118676934027	9.57194843600694	9.82341943600694	9.82342110267361
ARHGAP10	4.98038	6.00609	5.61721	6.58523	4.32619	5.04242	5.28174	4.89895	5.38753	6.24917	6.47939	5.76833	5.45133	5.60793	6.30611	5.68765	5.56312	5.51645	5.49929	5.58485	5.72021	5.74445
ARHGAP11A	3.20031883560938	3.32502482810937	3.72105425960938	3.27790231660938	3.30085896560937	3.17468587310938	3.65478981110938	3.86095957410938	3.54641540360937	3.15626046910937	3.90723815960938	4.00825185310937	3.14452719710938	3.06843854060938	3.12903601360938	3.25161369760938	3.45360298739063	3.45331698739063	3.42293398739062	3.44313998739062	3.33593498739063	3.41383698739063
ARHGAP12	6.05426966227083	7.07987501427083	6.51129130727083	7.18092761427083	6.63666012327083	6.37780517227083	7.06241019227083	5.82600571927083	7.47313146827083	7.20291000927083	7.48199837027083	6.75544972327083	6.33819771427083	6.25760700927083	7.35627586227083	6.79116301227083	6.86598395672917	6.86502695672917	6.63410295672917	6.80017295672917	6.72409295672917	6.75536195672917
ARHGAP17	6.86138476048958	6.85601481598958	7.32780567148958	6.41677130748958	6.42047417098958	6.55732419948958	6.76270181448958	6.48594359898958	7.00792653998958	6.76354702648958	6.73082792248958	7.11955916048958	6.89628732198958	6.53216951248958	6.78882507298958	6.93868480248958	6.92381231451042	6.81482831451042	6.69871331451042	6.80715631451042	6.75577831451042	6.67455431451042
ARHGAP19	5.90081415853125	5.34668486653125	5.48129059286458	5.62371779019791	6.95886732253125	5.42386717053125	5.94147184119791	5.51227258719791	5.34542303953125	5.49177947819791	5.56160842053125	5.66175813519791	5.40848405186458	5.51213524953125	5.62106381219791	5.53207475486458	5.65621949613542	5.62096099613542	5.63337299613542	5.67945849613542	5.64840899613542	5.63282149613542
ARHGAP22	6.10450768651042	6.98659182551042	6.22701758151042	6.56583541151042	4.71893320251042	6.27057628951042	6.86836145151042	5.66157601651042	6.86814557751042	5.50405948851042	5.59569245651042	6.43924236951042	6.12666926751042	5.90765613651042	6.00715689451042	5.52545128551042	5.99394072548958	6.16412672548958	6.08322372548958	6.19742472548958	6.30929972548958	5.76853672548958
ARHGAP24	5.58910542355729	4.49863825055729	4.84205203005729	5.43224960255729	7.12842033555729	5.00858854105729	5.97585446205729	4.85478785655729	4.81324531705729	4.49208326205729	5.20274076105729	4.95963536005729	4.95375249005729	4.59121935705729	4.86728215505729	4.70966889605729	5.11240392294271	5.10870292294271	5.16104292294271	5.13494492294271	5.09024792294271	5.11240392294271
ARHGAP25	9.36048961322917	9.29916182322917	9.43905697322917	9.72060338322917	9.93785079322917	9.25106164322917	9.59284160322917	8.90863464322917	9.18492527322917	9.12825364322917	9.63066990322917	9.53760521322917	9.37580494322917	9.07154704322917	9.57416731322917	9.57416731322917	9.38967298677083	9.37467298677083	9.45474598677083	9.37482848677083	9.43186798677083	9.44427698677083
ARHGAP26	7.58807563154861	7.40590961154861	7.75467153254861	7.50157063254861	8.96099709454861	7.51516125054861	7.93979464454861	7.52354070354861	6.80505994154861	6.94273022454861	7.84250302954861	7.79991912854861	7.41329216854861	7.40273459054861	7.12483757954861	7.51253819854861	7.57818160878472	7.51949260878472	7.58669960878472	7.58825394211806	7.58149394211806	7.53337927545139
ARHGAP28	3.22434034884375	3.60363191584375	3.38196265634375	3.22942440184375	3.21993805884375	3.21628466334375	3.26245718634375	3.23376938084375	3.22503842384375	3.21960841984375	3.57869017284375	3.22406561984375	3.21471914434375	3.11718705984375	3.22014785534375	3.21888686234375	3.31196001065625	3.24367851065625	3.30835501065625	3.20910351065625	3.29231901065625	3.28089101065625
ARHGAP29	4.10835	4.64434	4.10519	4.07362	4.05962	4.1	4.57727	4.0648	4.75147	4.0911	4.08818	4.10256	4.40484	4.36909	4.09327	4.65938	4.83606	4.75481	3.06881	3.65896	4.90396	4.38731
ARHGAP32	5.26904	4.63855535179167	4.71766892745833	4.41298581179167	4.35323219745833	4.51577373045833	4.89009670345833	4.18628595245833	5.46902568645833	5.09009	4.94122	4.42319799379167	4.50971026779167	4.45985241645833	4.91716379779167	4.58245735679167	4.73565	4.7034	4.72158	4.68836	4.69501	4.72213
ARHGAP33	6.2062039715625	6.0143709695625	5.85362215989583	5.7202168925625	6.21162402222917	6.12259370522917	5.75088394722917	6.6516042915625	5.8141569205625	6.06332082989583	5.72627675789583	5.79167261289583	6.72651590389583	5.72005500689583	5.94114633089583	6.0049020095625	6.1037603124375	6.0330653124375	6.0299158124375	6.0679323124375	5.9387273124375	5.9462863124375
ARHGAP35	5.07823538357118	4.71285747607118	5.00407738157118	5.28519235957118	4.97763947707118	5.43326751307118	5.29467941157118	4.31345310307118	5.10386821557118	5.30979946307118	5.53713315107118	4.76730881207118	5.29081025507118	5.34018097507118	5.93146304857118	5.23483644657118	5.13009604342882	5.15337637676215	5.18355804342882	5.18462371009549	5.15685937676215	5.17203737676215
ARHGAP4	10.0047754165104	9.58523793651042	9.51637050651042	9.57279515151042	9.68936766151042	9.84355675151042	9.41627525651042	10.1390072865104	9.47583620151042	9.57476671651042	9.59422929651042	9.57921890651042	10.0482995315104	10.2854093565104	9.61820409151042	9.96264620151042	9.72292743348958	9.73304043348958	9.76482843348958	9.71397943348958	9.84818643348958	9.68178643348958
ARHGAP44	3.94377	3.41836	3.47396	3.49836	3.55055	3.96131	3.80792	5.35436	3.66491	4.19684	3.39313	3.42012	3.37943	3.37188	4.07897	3.36652	3.68161	3.7315	3.75855	3.81908	3.74035	3.72405
ARHGAP5	4.84678087559896	5.35295072784896	4.42274252784896	4.97444276134896	4.10375697434896	4.96296357634896	5.40857395459896	4.54886622209896	5.37919300484896	5.24170373159896	5.38741149284896	5.15178043109896	4.50552774009896	4.56686125934896	5.63754620784896	4.98555010134896	4.94959405765104	5.01586305765104	4.84804905765104	5.00476905765104	4.99393505765104	4.99153405765104
ARHGAP6	4.92497253167708	3.52692771767708	4.98236529467708	3.65253815317708	4.46599029517708	3.62609507967708	4.56595600967708	5.07759727167708	3.98141603817708	3.04785112117708	3.84917663017708	3.60982904217708	4.02334529267708	5.05619744617708	3.18278898367708	4.06446417217708	4.07416527582292	4.07556377582292	4.15982277582292	4.15968277582292	4.05503777582292	4.08979427582292
ARHGDIA	8.59586694954167	7.68784075954167	8.39198194954167	8.18292940954167	8.26597966154167	8.51884676054167	7.89925928254167	7.76573403254167	7.94428902654167	8.30002557754167	7.94455608154167	8.12925897854167	8.30873170754167	8.69296132554167	8.60220092654167	8.17932999954167	8.04267294345833	8.07571719345833	8.52668894345833	8.25305394345833	8.29357119345833	8.08696794345833
ARHGDIB	10.5059157427083	10.2356649927083	10.1720677727083	10.4947591327083	10.7963981827083	10.3881300527083	10.4915339627083	9.96543267270834	10.0317813527083	10.2744815527083	10.1144565727083	10.5810403027083	10.4389735527083	10.4915339627083	10.5149807027083	10.3983401127083	10.2827644972917	10.2419364972917	10.3547394972917	10.5467074972917	10.3464614972917	10.4381994972917
ARHGDIG	4.44141464230208	3.22200755030208	3.19604672530208	3.29867926530208	3.67785306730208	4.76095313330208	4.15512172130208	3.83598888230208	4.35913941430208	3.14908426530208	4.24935563330208	3.16972107930208	3.18784984830208	3.33055566530208	3.88413125930208	3.21310423730208	3.59752823269792	3.62291623269792	3.69063123269792	3.58444323269792	3.85126523269792	3.82734323269792
ARHGEF10	4.31038909360417	4.72200190185417	4.28038118285417	3.95266587285417	4.72117048185417	4.60049575885417	7.04342446585417	5.53584695535417	4.64117990760417	7.10464785260417	4.42378403085417	4.11503717585417	4.89174249010417	4.65584700335417	4.11647434610417	6.89453599210417	5.05913869864583	5.02490319864583	4.83333669864583	5.04953069864583	5.05761969864583	4.97908019864583
ARHGEF10L	7.93868090788542	7.87250868588542	8.29296938988542	7.78937773938542	6.45766524038542	7.61745337088542	8.15738467838542	7.47326472088542	7.79139381588542	7.21585842088542	7.59468357788542	7.89055293038542	7.12026380188542	7.75694759438542	7.62993555288542	7.46251836338542	7.70034184111458	7.50866384111458	7.72253584111458	7.41687784111458	7.70320984111458	7.72141784111458
ARHGEF11	6.5548502041875	6.0759493381875	5.8518238271875	5.6491755201875	6.5687324551875	5.8956770801875	6.0950055291875	6.0475463361875	5.2986288821875	5.4242217551875	5.2035180451875	6.0701810791875	5.7499170491875	6.0506991071875	5.7816678931875	5.6259399911875	5.8646913808125	5.8922938808125	5.8396543808125	5.8580833808125	5.8630653808125	5.9110368808125
ARHGEF12	3.29988	3.69198	5.29842	4.92265	3.16812	4.38206	3.22928	4.54701	3.21809	3.23011	3.62956	3.23164	3.20554	5.68581	3.59902	3.24125	3.88574	3.9004	3.73837	3.86548	3.82849	3.87417
ARHGEF15	6.6868002925625	7.6343206725625	8.0169426335625	7.0182838525625	7.4321348685625	7.0406302285625	6.7022770965625	8.6900937015625	6.7154983895625	7.5446577205625	6.6336040295625	7.3594556135625	8.4648566145625	6.8884911285625	7.0395048965625	6.6442973875625	7.3048845704375	7.2460770704375	7.2723350704375	7.2701225704375	7.3156385704375	7.2828855704375
ARHGEF16	6.2802684008125	5.3585206108125	5.8188095658125	3.7565426558125	6.5355341848125	7.2893162228125	5.1502027508125	8.7119227068125	4.7400883028125	5.2699858588125	4.8877017588125	5.0885847578125	7.4572544338125	8.0704111158125	3.7821800968125	5.7302299718125	5.8679390871875	5.8535410871875	5.9079210871875	5.7346050871875	5.9912690871875	5.8675570871875
ARHGEF17	4.47791033561458	4.71086769161458	6.59752137361458	6.70307919261458	4.40795391861458	7.17752439161458	4.94135939461458	4.03935641361458	4.44452884961458	4.08682220361458	5.36081447061458	4.67132888761458	3.23566081561458	6.60899663261458	5.72064203261458	5.25093710861458	5.16639231538542	5.00460831538542	5.39781631538542	5.17065031538542	5.08968731538542	5.08408431538542
ARHGEF18	7.59299604305208	7.31633016905208	6.77245086171875	7.18591762738542	7.27009731338542	7.00079041238542	7.55651695838542	6.46273780471875	7.65804121705208	7.63762891871875	7.31313265271875	7.61598747971875	7.50160695838542	7.11942814105208	7.50021243338542	7.27947786138542	7.33845905328125	7.28481005328125	7.32098405328125	7.31974105328125	7.29983105328125	7.22993205328125
ARHGEF2	6.46148147415104	5.99319060440104	5.86162369765104	5.58356406515104	6.80786698440104	5.76347861565104	6.17318185265104	5.89643255690104	5.65300104565104	5.63757514740104	5.64446635840104	5.74696254065104	6.06847194015104	5.95324449665104	6.09756717740104	5.77776799765104	6.11825220134896	5.92975670134896	5.88170220134896	6.01318920134896	5.86758720134896	5.85946620134896
ARHGEF26	3.21751806969792	3.66320142469792	3.83204344219792	2.84901917419792	3.13472726419792	3.61044555569792	3.29434127319792	3.49602988919792	3.74863478669792	3.80312836419792	4.88878445969792	3.75475887469792	4.18125950469792	3.08186371219792	3.53110794019792	3.09139253869792	3.57412318380208	3.56891118380208	3.58133918380208	3.54664218380208	3.61361518380208	3.55721518380208
ARHGEF28	4.23266725747917	3.35545805697917	3.88399726697917	4.91006298547917	3.34121311747917	3.35791529197917	3.29731831047917	3.52311317497917	3.44379810497917	3.36634613847917	4.77634387947917	3.37100066697917	4.62966473147917	5.15006637947917	4.69828452297917	4.26199908797917	4.01059022752083	4.02904522752083	3.97192222752083	3.82598322752083	4.02985622752083	3.98232122752083
ARHGEF3	7.14354496011458	7.04565327811458	7.74274298911458	7.78381589911458	6.55390716611458	7.02013252311458	7.13509146011458	6.62733457011458	7.47063341111458	7.38947869111458	7.98478230011458	7.52309705811458	7.13922292311458	7.21992187711458	7.63383067311458	7.42789637311458	7.31360171788542	7.33202871788542	7.35506971788542	7.21516771788542	7.23686671788542	7.36267271788542
ARHGEF38	3.6095003928125	4.1731269108125	3.34825905747917	3.4567207348125	3.76604376314583	3.84337725747916	3.41653130114583	3.42929679247917	3.32530798714583	3.7182641698125	3.37385434847917	3.50113378714583	3.71824442247916	4.50587281414583	3.5671630288125	3.36897114414583	3.66109257785417	3.63806257785417	3.60595657785417	3.57020457785417	3.68898757785417	3.63132157785417
ARHGEF4	4.05850145889583	4.00748818789583	4.14640089622916	4.00914291522916	3.96505685622916	4.20025468122916	4.12509476889583	3.77289476622916	4.28200177622916	4.94300956089583	3.94022252222916	4.1804167055625	4.17923724122916	4.4502011395625	4.19455771689583	4.16184664289583	4.23086732310417	4.20769732310417	4.17914232310417	4.11955432310417	4.11554832310417	4.12831332310417
ARHGEF40	9.40016599215625	9.39299840215625	8.92244378215625	8.79158699215625	11.5354547321562	9.54500588215625	10.7119657321563	8.28067617315625	8.35744464215625	8.77826310215625	9.29947171215625	9.08757596215625	9.31804030215625	9.00064841215625	8.82123453215625	8.92697849215625	9.06640792784375	9.09378792784375	9.51747092784375	9.33575242784375	9.66155292784375	8.88876092784375
ARHGEF5	5.06463389166667	5.17257253466667	5.39629799466667	5.56085312966667	5.42320492466667	5.89844297666667	5.33146700466667	4.50562312166667	6.15179497866667	6.04190427066667	5.68817418866667	5.60320561966667	4.70026801366667	5.00528664866667	5.96186045266667	4.78166552366667	5.41966512133333	5.40765212133333	5.43607512133333	5.29728412133333	5.38860012133333	5.40844412133333
ARHGEF6	6.30439088291667	6.09626591891667	6.30801333991667	6.78044512191667	6.03849640191667	6.47854731291667	6.03641080291667	5.40434055491667	6.41513740491667	6.20587592291667	6.24720932291667	6.36753673291667	6.11222628191667	6.20148707591667	6.40028298891667	6.09543760391667	6.32081714608333	6.34043114608333	6.08170314608333	6.18014614608333	6.12137214608333	6.26506914608333
ARHGEF7	5.76757395628125	5.93416245194792	5.82044153261458	6.02696036661458	5.89752480761458	5.82152360328125	6.06050966994792	5.17951717761458	6.31775937528125	6.11182801094792	5.98058971328125	6.06292614728125	5.72844504561458	4.87951426828125	6.11620758294792	6.06663353394792	5.85849682771875	5.86054432771875	5.71796632771875	5.85692382771875	5.93085232771875	5.93976032771875
ARHGEF9	5.43464277469792	5.32401896069792	5.18945217569792	5.54929338019792	4.96639856619792	5.11798052019792	5.25614148169792	3.87874504069792	5.78296255269792	5.85406294069792	6.13276323869792	5.54272136269792	5.43657114969792	5.35932057419792	5.97243584069792	5.73536492269792	5.34202913430208	5.43297963430208	5.49480763430208	5.42511613430208	5.34487863430208	5.41001713430208
ARID1A	7.4483157626875	6.8078027476875	7.1665633636875	7.0428891416875	7.7425520046875	7.2194916076875	7.0761906086875	6.8592678286875	7.0276314136875	7.1848456556875	6.9231792066875	7.1869587046875	7.4472254446875	7.4187686626875	7.2126409716875	6.9936260636875	7.1567711993125	7.1433859493125	7.2361456993125	7.2976419493125	7.0410651993125	7.1592209493125
ARID3A	8.41004775626042	7.74507909026042	7.55168906326042	7.37935452226042	9.17255141626042	7.85797284026042	7.86301067826042	7.71197014426042	6.85593542826042	7.38523020226042	7.54675059026042	7.96714643226042	7.67296037726042	7.65223347326042	7.15389340226042	7.81458413626042	7.70828126373958	7.75286026373958	7.75884826373958	7.81196426373958	7.76508526373958	7.60561426373958
ARID3B	8.4213969013125	8.2340965893125	7.9996050293125	8.2023057023125	8.7619292513125	8.3006185523125	8.2789442553125	8.2190810523125	8.0534259023125	8.2884173273125	8.2591407583125	8.2796708873125	8.5287647213125	8.3472062193125	8.2591407583125	8.3504968713125	8.2493975486875	8.2648665486875	8.3609995486875	8.3983285486875	8.3152415486875	8.2052565486875
ARID4A	5.86054142378125	5.62940770678125	5.71549525178125	5.76973840578125	6.40663637378125	5.90173567378125	5.80603870778125	5.62858580378125	5.64186539678125	5.60627185478125	5.85688974578125	5.92732576278125	5.91564420878125	5.80679907278125	5.65463764078125	5.37834706978125	5.86619650621875	5.83738950621875	5.69152050621875	5.78192850621875	5.74120950621875	5.77149050621875
ARID4B	5.63581768538542	5.85700702288542	5.93102711538542	5.63231137538542	6.57652529338542	5.59459797888542	5.79414092488542	5.65663090888542	5.63137471788542	5.74080335488542	5.42601950388542	5.69567818788542	5.63456895738542	4.88153324588542	5.85961894538542	5.68908855688542	5.69250490261458	5.74411890261458	5.61269340261458	5.71250590261458	5.72298340261458	5.72897240261458
ARID5A	7.61377676992708	6.95132473142708	7.11748350292708	6.73722678942708	8.52464064292708	7.79114276692708	6.83587200192708	7.49707965342708	6.66611800742708	7.24795632242708	7.05117171242708	7.23091494642708	7.48098716592708	7.47318860942708	6.93841636592708	7.20821030292708	7.30356822657292	7.18107122657292	7.33560122657292	7.32750722657292	7.17983222657292	7.30948622657292
ARID5B	6.49639358610417	5.71276465660417	5.83751397510417	5.90998997210417	5.69764233760417	6.64835792160417	6.27870421710417	5.42927816960417	6.64122083560417	6.99750880710417	6.34715571810417	6.71299379910417	6.06527840060417	5.62856220410417	6.80931823310417	6.28874045810417	6.70683012239583	6.55682412239583	5.78293012239583	5.90857512239583	5.77559612239583	6.58227812239583
ARIH1	6.75170285082292	6.57609693515625	6.50626398548959	6.37488474848959	6.84994903482292	6.32875488348959	6.60874729982292	6.37210153615625	6.59399757148959	6.52514015382292	6.46611743082292	6.52095324215625	6.57749422415625	6.40175494382292	6.60553896148959	6.58722594482292	6.53091223417708	6.58139773417708	6.43429748417708	6.54872198417708	6.49914398417708	6.64804798417708
ARIH2	8.15284919428125	8.36735139528125	8.21332569078125	8.63233608028125	8.08825995978125	7.97833140928125	8.31676193478125	7.77655716678125	8.72774461028125	8.50976551528125	8.64951682028125	8.30424655778125	8.38787841028125	8.25153637978125	8.72441671028125	8.63970064028125	8.29780365471875	8.31280340471875	8.37597315471875	8.41367815471875	8.43243765471875	8.31252090471875
ARL1	7.40124224236458	7.63644327336458	7.49007708636458	7.61950473436458	6.71003184836458	7.33170036536458	7.60328171836458	6.96976906536458	7.89199601136458	7.91980281936458	7.78011827036458	7.69292727236458	7.46677168736458	7.31298421636458	8.01042647736458	7.72175467636458	7.64435448530209	7.68540781863542	7.33676781863542	7.48077381863542	7.51589715196875	7.54636081863542
ARL14	2.94777684397917	2.99690025197917	6.45100123597917	3.06877049797917	2.93551710597917	3.02916409397917	2.88655781997917	3.04899421497917	2.89954989397917	3.57040043897917	2.94966714197917	2.96541716997917	7.64904167497917	2.95039419397917	2.89240942097917	4.23697194197917	3.63072253802083	3.61396653802083	3.58921953802083	3.55202553802083	3.59463753802083	3.57387853802083
ARL15	3.81650850396875	4.70090330196875	4.12680960296875	4.10161194096875	4.75356730396875	2.78864460696875	4.18830212296875	4.23435279696875	4.55148143496875	3.85386565296875	4.46299387596875	4.18677058996875	4.33217497696875	4.78236136196875	4.22273874396875	4.75718945496875	4.22719676703125	4.23544476703125	4.25024676703125	4.24308276703125	4.29524176703125	4.19639076703125
ARL2	7.57161178613542	7.44245556413542	7.75585769613542	7.94977411613542	6.55616778313542	7.50445727113542	7.59136234113542	7.37565135213542	7.88283159213542	7.68665778013542	7.65109164313542	7.62541668513542	7.46925456513542	7.86210935813542	7.90796892413542	7.48439232913542	7.76725046586458	7.67257146586458	7.71289646586458	7.04446146586458	7.70006946586458	7.59664846586458
ARL2BP	7.73033770779167	8.26325668879167	8.06056597379167	8.60036193979167	7.57873538079167	8.24525732279167	8.40463353879167	7.83787872879167	8.75522877279167	8.48745434479167	8.42916182379167	8.32154293479167	8.06173186479167	8.32032175779167	8.51083161179167	8.29125347279167	8.37257128320833	8.25898728320833	8.08706028320833	7.94964928320833	8.41862528320833	8.37506428320833
ARL3	5.7518387423125	5.6623695503125	4.8200607263125	6.4107897483125	6.2845913863125	5.2024360333125	5.8196441123125	5.6897858163125	6.2233040133125	6.1739329623125	6.2825419993125	5.6021305313125	5.6852170293125	5.6056879583125	6.2105524753125	6.0080251663125	5.8983252656875	5.9425107656875	5.8183972656875	5.8389902656875	5.6842137656875	5.8549032656875
ARL4A	5.8933872294375	5.6324800279375	5.3030953164375	5.5547218099375	7.0942271369375	5.5642561264375	5.7487703589375	5.9588001489375	5.7260900519375	5.6702797939375	5.6567483844375	5.7223423879375	5.9707521799375	6.2432024549375	5.3363254559375	5.6869835689375	5.7158754020625	5.7399534020625	5.6327834020625	6.1188394020625	5.8187524020625	5.7597194020625
ARL4C	8.63201	8.91379	9.41348	9.55507	8.29469	8.88118	8.86018	8.1725	9.37761	9.36546	9.83231	8.89648	9.22157	9.25593	9.59805	9.59693	9.14046	9.6934	8.70918	9.546	8.54005	9.07113
ARL4D	4.99260417491667	4.78778215591667	4.57646466591667	5.89064765091667	4.48440016791667	4.80299746091667	4.62641124491667	4.12210541091667	5.47805703691667	5.57776939891667	5.14516229791667	5.35696845491667	4.68175716691667	4.75583002791667	5.42570287491667	5.37479106391667	5.04342962008333	5.03008962008333	4.93990712008333	5.00461562008333	5.05434262008333	4.95740962008333
ARL6IP1	7.01681383076042	6.99860203876042	7.25453302176042	7.95271630976042	6.97064627376042	7.22336589676042	7.52499091176042	6.79494122776042	7.50829810876042	7.24482514676042	7.53397230376042	7.49698935176042	6.95921471976042	7.43410057676042	7.53643924276042	7.17501995976042	7.44610647423958	7.53278547423958	7.27859447423958	7.93763047423958	6.36706747423958	7.17236647423958
ARL6IP4	7.71143453317708	7.53941470717708	7.72639495317708	7.64901655717708	6.89993468317708	7.82431007817708	7.54937601917708	7.06084015617708	7.93276677717708	7.65478669417708	7.59146076517708	7.60336324217708	7.23949754617708	7.61960638917708	8.06248405317708	7.68518648517708	7.59298193582292	7.60125343582292	8.02433093582292	7.66396143582292	7.43947243582292	7.18420243582292
ARL6IP5	9.38597	9.68575	9.49913	9.91827	8.95622	9.39875	9.68866	9.18555	9.768	9.5598	9.94429	9.68377	9.37376	9.517	9.79365	9.46047	9.69213	9.88609	9.15698	9.14356	9.44298	9.9854
ARL8B	7.29684395863542	7.34578873713542	7.82111391213542	7.46786889713542	7.36723538963542	7.41186202363542	7.70677978263542	7.20943385713542	7.34140520063542	7.11804448263542	7.32587649963542	7.54151698913542	7.07094507813542	7.30980210563542	7.51797934213542	7.29558925113542	7.57151951086458	7.62292951086458	6.92171551086458	7.54176151086458	7.17516851086458	7.47243751086458
ARMC1	6.43064477729167	6.92774201629167	6.81916849229167	6.87755102329167	5.93127319929167	6.66237445729167	6.98105899629167	6.25678489329167	7.20991428129167	7.15994750129167	6.88709260929167	7.13276901829167	6.72898964929167	6.39999285229167	7.11168758529167	7.02248095229167	6.72627618570833	6.76205918570833	6.64829218570833	7.03107118570833	6.70715018570833	6.82745318570833
ARMC4	3.40827049100521	3.43586137600521	3.40009770500521	3.43286850650521	3.43003057700521	3.94468138850521	3.39747191750521	3.42574229050521	3.40843827600521	3.56059685650521	3.42416052850521	3.40240554450521	3.40617240350521	3.38360922850521	3.40944708200521	3.64881550300521	3.42448818799479	3.42563318799479	3.46207618799479	3.46623718799479	3.48145118799479	3.55961518799479
ARMC6	7.36770306273958	6.79743027773958	7.30520736273958	6.84032488773958	7.11869472673958	7.21264537473958	6.83711088073958	7.25655092473958	6.74672398073958	7.06275296173958	6.81444868773958	6.88491481873958	7.39786044073958	7.58308116673958	6.89729669473958	7.13309304573958	7.02160778926042	7.01012578926042	7.04812078926042	7.31142478926042	7.21001878926042	6.86964178926042
ARMC7	7.16147332034375	6.56584370334375	6.89352188834375	6.81190022934375	7.39499219934375	6.67230355134375	6.80815764634375	6.91818355634375	6.52993523234375	6.96150214734375	6.99415667034375	6.85609921734375	6.79250205734375	6.88042803534375	6.79164151234375	6.70877672334375	6.84065160565625	6.82546760565625	7.01482660565625	6.84940860565625	6.81923360565625	6.80344360565625
ARMC8	6.49768289199306	6.72105188699306	6.59413579999306	6.84277995649306	6.60928749799306	6.60510896799306	6.76823856799306	6.22731608749306	7.07297067699306	6.77477512099306	6.99602451799306	6.81160381999306	6.44938465749306	6.19475033099306	6.89454305349306	6.73728402299306	6.70815950500694	6.68336817167361	6.62092150500694	6.70641650500694	6.65325783834027	6.67672817167361
ARMC9	3.60072210628993	3.56770187678993	3.60566934628993	3.58038212528993	3.56253216928993	3.59600666178993	3.59589123828993	3.56859938578993	3.63986581628993	4.22625371378993	3.85756805728993	3.60305707578993	3.58713738778993	3.53969210978993	4.55696648578993	3.84722945678993	3.7889934105434	3.71353974387674	3.7837534105434	3.39354907721007	3.65989074387674	3.98600174387674
ARMCX1	5.56755828084375	6.44513766984375	6.64529747084375	5.69873993084375	3.40136877984375	6.13700591884375	6.25330527284375	7.67798618384375	6.16952681884375	6.55092625884375	6.36656493184375	6.05859959884375	4.47773749984375	6.38024141084375	6.86782989784375	6.38435177384375	6.20222310615625	6.13698510615625	6.08671710615625	6.15620310615625	5.54109010615625	6.28259810615625
ARMCX2	6.27925243438542	6.66631023138542	5.73002518738542	6.19628619938542	4.79776486038542	6.28205381338542	6.66054753938542	5.53883701238542	7.07157757738542	7.11635740738542	6.30735297638542	6.57783090638542	6.19924524038542	5.94920103838542	6.86832223438542	6.23122500438542	6.37672252061458	6.43416952061458	6.05022752061458	6.18159552061458	6.18526752061458	6.44908852061458
ARMCX3	5.88486939645833	5.61382607345833	5.76874133645833	6.11972786945833	5.81391173145833	5.46586601445833	6.04923199745833	5.15630494745833	6.07772230245833	5.96824754145833	5.93476687545833	5.80112770545833	5.60125225345833	5.80701530545833	5.80855053745833	5.58787632345833	5.72778122154167	5.73236622154167	5.65887922154167	5.89773222154167	5.81064222154167	5.84473822154167
ARMCX4	4.07460372712292	4.33521782052292	4.03369900952292	3.50447795932292	4.74947911292292	4.54758741852292	4.13547559592292	4.49516917712292	3.89117633852292	3.73159052912292	3.95414405372292	3.99449495872292	4.24668232892292	4.33408319372292	3.93577799712292	3.91092220972292	4.17699850607708	4.01315350607708	4.12923850607708	4.15004250607708	4.05653650607708	4.17699850607708
ARMCX5	5.73688516194792	6.60201963194792	6.51714031994792	6.51576087894792	5.48944700794792	6.11679989094792	6.41497687794792	5.75295121994792	7.04080208394792	6.30977449094792	6.83548793394792	6.49533782494792	6.08473272994792	6.11941169694792	6.84489018594792	6.49085253394792	6.32448307105208	6.38346607105208	6.31266607105208	6.43650107105208	6.25308807105208	6.30252207105208
ARMCX6	6.80385544167708	7.09443701267708	7.05654070717708	7.51539706617708	6.09630743567708	6.83931570467708	6.97706226217708	6.53437863517708	7.38024696117708	7.22636653567708	7.17696820417708	7.01390713517708	6.65547744917708	7.00288735167708	7.58986322317708	7.06579723417708	6.98160235582292	7.06712135582292	7.03238785582292	6.94399885582292	6.98723385582292	6.99845885582292
ARNT	6.02574393169445	5.88264428369445	5.55492236069445	5.85581472869445	6.00722116869445	5.70528823169445	6.19664375769445	5.12100562569445	5.93197480969445	6.04825147669445	6.06061161069445	5.84871130169445	5.54761289169445	5.55024844069445	5.81159218369445	5.80208596769445	5.78503907597222	5.79185907597222	5.85607940930555	5.76649574263888	5.81134007597222	5.84557640930555
ARNT2	3.19322429719271	3.86404835219271	3.80363185719271	3.17516424269271	4.30634421119271	3.52154349769271	3.47770707519271	3.17574855269271	3.16515923169271	3.52276716919271	3.62014172219271	3.18566889169271	3.96692615619271	3.73400049769271	3.69754818719271	3.47608044969271	3.54158685780729	3.64352285780729	3.57187485780729	3.53985585780729	3.47733985780729	3.55795885780729
ARNTL	6.59616	6.76759	6.09248	6.75078	7.49683	6.40838	6.74919	6.34799	6.15163	6.26719	6.67754	6.23765	6.62226	6.27998	6.58895	6.51755	6.55085	6.54683	6.53441	6.53371	6.55703	6.48421
ARNTL2	3.28406240539583	3.47835482939583	3.24128535239583	4.78881327639583	3.14316095939583	3.21793907239583	3.89982719739583	5.31734022139583	3.19664458639583	4.52950767939583	3.20784553239583	3.24306119339583	3.78704252739583	3.19949153439583	4.39189078139583	3.19139506339583	3.66826922160417	3.56450122160417	3.74500422160417	3.93257422160417	3.58067122160417	3.67810322160417
ARPC1A	8.84676752036458	8.50771325236458	8.69424876236458	8.79287844736458	8.82837043236458	8.58321227636458	8.79977676936458	8.65295480636458	8.53725116736458	8.47405683236458	8.53834299036458	8.73470403736458	8.46941370036458	8.61600128636458	8.61798547136458	8.57979095636458	8.67257162763542	8.68370762763542	8.63970962763542	8.88297762763542	8.44449662763542	8.52908762763542
ARPC1B	9.85507	9.17187	9.57744	9.61849	10.071	9.57464	9.26598	9.07361	8.97469	8.95746	8.87583	9.28087	9.30199	9.64241	9.40474	9.29511	9.08062	9.02266	9.86	9.414	9.51477	9.33591
ARPC2	10.0482527936181	10.1236501556181	10.2206069956181	10.4546095001181	10.5564613746181	10.2015017596181	10.1617531636181	9.96875314211806	9.97364560411805	9.94770472561805	10.2083314931181	10.2068000821181	10.0198163921181	10.0888420091181	10.2034005836181	10.2761473611181	10.0175500432153	10.0111123765486	10.1131530432153	10.4860147098819	10.1362017098819	10.2335720432153
ARPC3	10.3075494796875	10.8025906396875	10.9602007296875	11.1636461696875	10.4005135796875	10.7933385296875	10.9018832896875	10.6487313296875	10.7546334296875	10.6302545796875	10.8455751196875	11.1370351896875	10.4794705396875	10.3624898996875	10.8025906396875	10.7459798996875	10.4766521903125	10.5568891903125	10.7203581903125	10.8482701903125	10.7675761903125	11.0314351903125
ARPC4	7.17115230328125	6.83393901628125	6.97332923428125	7.03666292328125	7.62105370828125	6.99519430228125	6.84282697428125	7.11163133128125	6.61778277028125	6.82401118228125	6.95970800328125	6.88201227128125	7.03775781428125	7.20379590528125	6.78950771828125	6.93785541728125	6.82839380471875	6.86582830471875	7.28274280471875	6.83959180471875	7.02239730471875	7.10037880471875
ARPC5	10.7160707580417	9.11165678604167	9.45662	10.301371829375	11.3750841860417	9.01558	9.3607144467083	9.23097467604167	9.21500118670833	8.92514951570833	9.08667	9.3940672297083	9.15240035804167	9.21728	9.16430249804167	10.619204727375	9.27092	9.54686	9.43159	10.008574028625	9.64324	9.60211
ARPC5L	8.30232008321875	8.32390030321875	8.62889834921875	8.85851707921875	8.37294550121875	7.96317996021875	8.31703762321875	7.70866402421875	8.59756117721875	8.69797750821875	9.21612957321875	8.54857653321875	8.37043721721875	8.50993574721875	8.96274456721875	8.67449038121875	8.11284872678125	8.46601372678125	8.32096172678125	8.65392072678125	9.07452672678125	8.39172172678125
ARPIN	5.47623980991146	4.38488282991146	5.86703669541146	4.30293555641146	3.62569429291146	5.35877655791146	4.49625523041146	5.42916137491146	5.40258337641146	4.34394370141146	4.69521472391146	5.32795877841146	5.12866103441146	5.85908922841146	4.09982481841146	5.31884768291146	4.98797543908854	4.97979843908854	4.97133643908854	4.91590143908854	4.94657643908854	4.86732643908854
ARPP19	6.74035077328472	6.88563914578472	7.04177506828472	7.41114929278472	6.98212129928472	7.15500507728472	7.27498731278472	6.93190225878472	7.23278211878472	7.17893772128472	7.34601576828472	7.11781256828472	6.81169485428472	6.92760602678472	7.45544496078472	7.06670577978472	7.04363468221528	7.15870001554861	6.88545801554861	7.28827434888195	7.10041234888195	7.10849434888195
ARPP21	3.46854246053125	3.30534039886458	3.24294568353125	4.25237678553125	3.18019169253125	3.22014422619792	3.20033212886458	3.19317785286458	3.46973712819792	3.21598968886458	3.35931779219792	3.23233395286458	3.19578495386458	3.29883666686458	3.62315094319792	3.54894901786458	3.36468312746875	3.36732612746875	3.41347612746875	3.31849612746875	3.42878612746875	3.35991412746875
ARR3	3.3461257251875	3.4489649661875	3.7220197231875	3.3504609831875	3.3312649371875	4.8305206941875	3.3512202941875	3.3520307881875	3.3363758261875	3.3847656311875	3.3472715891875	3.3846506591875	3.3511057651875	3.2662298621875	3.3306691101875	4.7257952021875	3.5718949848125	3.4876209848125	3.5668539848125	3.4665599848125	3.5338649848125	3.6955069848125
ARRB1	6.54825171109375	6.45142730809375	6.95393606209375	5.55853818309375	6.19773879309375	6.56141775609375	6.05119918209375	6.38696859309375	5.26405433409375	5.81451671609375	6.23130966609375	6.06462077909375	6.43683817309375	6.26652587009375	6.02594888709375	6.40020065609375	6.19285916690625	6.16991766690625	6.27899291690625	6.16851616690625	6.21658141690625	6.17819241690625
ARRB2	9.63474843270834	9.07894063270833	9.45487416270833	9.09485803270833	10.0849520927083	9.40290017270833	9.23025204270833	9.22902562270833	8.55816167270833	8.63184614270833	8.85004564270833	8.92189214270833	9.39267790270833	9.36008181270833	8.90874630270833	9.22540429270834	9.23979227729167	9.08763127729167	9.33441327729167	9.01374027729167	9.20836027729167	9.26334027729167
ARSA	8.60478695510417	9.53734174510417	9.83160904510417	9.70501390510417	10.4541121751042	9.24472142510417	9.66706114510417	9.06537037510417	8.86942314510417	9.10047919510417	9.42602521510417	9.31146532510417	9.66437423510417	9.25698106510417	9.10404836510417	9.35198329510417	9.47017445489583	9.29212845489583	9.38028145489583	9.35768645489583	9.53619045489583	9.28658745489583
ARSB	5.10142980452083	6.04214325052083	5.77369011352083	5.38215343452083	4.97111786252083	4.70599778652083	4.97418028252083	4.80511426852083	4.77831938152083	5.07495297252083	5.03840482352083	5.26218238152083	4.86661406752083	4.97860218852083	4.77371684752083	5.10263252052083	5.23221458247917	5.19951258247917	4.98003458247917	5.00046958247917	5.10233958247917	5.09714858247917
ARSD	6.01385292534375	6.25522110201041	5.90676471001041	5.64245779767708	5.78340838367708	6.31913293734375	5.92273566701041	6.58218330934375	5.84700478567708	5.48469536001041	6.07387016767708	6.40075056434375	6.23614217334375	6.82874491334375	5.46001958067708	5.72221352101041	6.12021053532292	6.00769403532292	6.02265703532292	6.03981103532292	6.02656753532292	5.96275903532292
ARSE	3.42586194429167	3.41364674329167	3.43930062729167	3.41961855429167	3.49190146929167	3.43606082329167	3.42451137829167	3.41835663929167	3.40758985629167	3.46526802129167	3.40893444529167	3.45891549229167	3.42570455529167	4.15198643629167	3.40705870429167	3.41248451829167	3.47802917970833	3.40939817970833	3.61556717970833	3.38425417970833	3.45520917970833	3.51024217970833
ARSF	3.4271178090625	3.6836560630625	3.4108711470625	3.4759417020625	3.4173646220625	4.6843149660625	3.4821145830625	4.6669730310625	4.5467783630625	3.7064855130625	3.4274321240625	3.4273983030625	3.4289527460625	4.5039868770625	3.3941005660625	3.4304387830625	3.7299879499375	3.7182999499375	3.7692079499375	3.7948669499375	3.7702439499375	3.7601159499375
ARSJ	3.40664708055208	3.47196898655208	3.38113489255208	3.46281145755208	3.45157507255208	3.38692897855208	3.38352259655208	3.44052229755208	3.64217461755208	3.34232145555208	3.43542987855208	3.36310517755208	3.39092691355208	3.34596999355208	3.39516949955208	3.43503462355208	3.19269505344792	3.49331805344792	3.17163505344792	3.51562205344792	3.73299805344792	3.41944805344792
ART1	3.62084149607292	3.67060435507292	3.61464080407292	3.76188355707292	3.62908951707292	4.15182768407292	3.57411909307292	3.69936004407292	3.59135147407292	3.65447493107292	3.63911092207292	3.73951120407292	3.63435927307292	3.78630517207292	3.62444693107292	3.62356617007292	3.67885945592708	3.68272745592708	3.78757345592708	3.66026845592708	3.57570845592708	3.74567245592708
ART3	3.09394	2.97892	5.44566	3.00324	2.94692	6.58398	3.40123	2.98026	3.37042	7.28295	2.99605	2.98509	2.97	2.97152	2.96777	2.97473	3.77254	3.64953	3.62625	3.70037	3.64616	3.7124
ART4	3.21203	3.25298	3.19231	3.26698	3.22308	4.51241	3.17216	4.18391	3.20677	3.24072	3.84703	3.27726	3.21554	4.39278	3.23691	3.22043	3.56178	3.45593	3.48682	3.52123	3.38831	3.45593
ARTN	6.10703370163889	5.41609045763889	6.01831347963889	5.36405788663889	5.96146619863889	5.08343972763889	5.92790527863889	5.00595871763889	5.83726244563889	5.38684526563889	5.28375076663889	5.33023284463889	5.43566757163889	4.63776071363889	5.37243274863889	5.47875238963889	5.44929135936111	5.37325169269444	5.55976369269444	5.50479802602778	5.50080202602778	5.47970702602778
ARVCF	4.35071347994792	4.34945303244792	4.73589368594792	4.99752227094792	4.57728224144792	4.68742063494792	4.31807942594792	3.43152250644792	4.44987473394792	4.53669717094792	5.43728048694792	4.38925222894792	4.89582307544792	4.56684513844792	4.39978309744792	4.92643662794792	4.63193315655208	4.60555465655208	4.62646615655208	4.54342715655208	4.53554715655208	4.45077665655208
ASAH1	9.20377952114583	9.69695942114583	9.52545550114583	9.80261081114583	10.1181707111458	9.56125561114583	9.78302736114583	9.31290648114583	9.22072104114583	8.89612259114583	9.39842750114583	9.55532632114583	9.26044481114583	9.22347460114583	9.41557223114583	9.56429517114583	9.57153543885417	9.66944893885417	9.22957243885417	9.37572268885417	9.40426718885417	9.57640943885417
ASAP1	7.75044082085417	6.71914600685417	6.77442343785417	7.12335009285417	7.53506765785417	7.50290653385417	7.42873611285417	7.25678609385417	6.66585761285417	6.44963027085417	6.74182130485417	7.43979347185417	7.60506203985417	7.28062859985417	6.87849179885417	6.62638885585417	7.23549583614583	7.17823583614583	6.98787183614583	7.08050183614583	7.06074683614583	7.12409683614583
ASAP1-IT1	8.14169	7.27879	6.89372	6.80592	8.68345	7.23776	7.19304	7.61645	6.46354	5.63689	6.81023	6.69856	7.63002	6.95847	6.13984	6.77126	7.01132	7.0686	7.08472	7.01963	7.07945	7.09616
ASAP2	5.84855	5.21915	6.34768	5.30752	5.34365	4.72206	5.52801	5.58024	5.04685	4.32675	5.16963	4.77533	5.31488	5.51452	4.95287	5.2205	5.38077	5.38982	4.69734	5.59465	5.44531	5.07393
ASAP3	5.03479043283333	3.85925796233333	4.45216200783333	6.19993000683333	4.37361914033333	4.71144346033333	4.23159905883333	5.30410311533333	4.63805186833333	5.00486282983333	4.05833145333333	4.33440973883333	4.73063876933333	5.26851238633333	4.27482646733333	3.60059533933333	4.74283371066667	4.61021371066667	4.79982071066667	4.50414921066667	4.37810521066667	4.74380271066667
ASB1	5.83213726364063	5.83396020414062	5.89265598764062	6.34994286464062	5.92134917764063	5.67100710464062	6.14486916514062	4.95635134064062	6.36246004414062	6.11472230814062	6.31153808664062	6.02485378564062	5.67758595014062	5.92979388414062	6.53497717214062	5.93922197864063	5.89463664485937	5.99643064485937	6.00526464485938	6.04103764485937	5.96331914485938	5.91084614485938
ASB13	6.63190667061458	6.48749225711458	6.26318380161458	6.31470119311458	6.48312402311458	6.88588595961458	6.31237358211458	7.31433836511458	6.47943080511458	6.09091519861458	6.20202063711458	6.23191349561458	6.67274941611458	7.08874028261458	6.31364555561458	6.46830693361458	6.37840534438542	6.43048434438542	6.64812834438542	6.53233034438542	6.52454534438542	6.57637934438542
ASB4	3.18240059780729	3.18843788230729	3.15870947630729	3.19029562030729	3.36057579630729	3.16282468330729	3.14755784780729	3.19923822280729	3.16465554330729	3.16055880030729	3.17736496680729	3.18434069230729	3.15680165930729	3.17387523080729	3.17883156080729	3.16440246780729	3.17740944052604	3.17862577385938	3.20418710719271	3.17254777385938	3.18120477385938	3.19260177385938
ASB6	6.03468951932292	5.69032570432292	5.85076035632292	6.34276367232292	6.03485356832292	5.98523116532292	6.18803633632292	5.53432104132292	6.22142712332292	6.04755153232292	6.31541283232292	5.93496453632292	6.41098188632292	6.09485368232292	6.31961532632292	6.07834579732292	6.02394204667708	5.92113804667708	6.27611804667708	6.00694104667708	6.11446104667708	6.06395004667708
ASB7	5.86616618063021	5.92300678863021	5.76581810863021	6.04920110413021	6.56125949863021	6.22117323663021	6.35630596613021	5.57151640113021	6.21075128363021	6.01437968313021	6.29723938613021	6.36997881763021	5.86253633763021	5.52147756163021	6.25811787963021	6.11410075063021	6.06842414486979	5.90287714486979	6.18445514486979	6.12866714486979	6.01511214486979	6.06160014486979
ASB8	5.30423317896875	4.36929187496875	4.52655707596875	4.71779404496875	5.31500809396875	4.45389143796875	5.04773059696875	3.86950339796875	5.35617218096875	4.14940119696875	5.23125071796875	4.89642673196875	4.41875665196875	5.09470465296875	4.88235770896875	5.07122880896875	4.79535377203125	4.70489977203125	4.78431677203125	4.77416477203125	4.82307577203125	4.88230477203125
ASB9	4.29160703445833	3.13713262745833	3.45687890045833	4.05213711645833	4.50650534145833	3.15482466545833	3.11448686445833	3.16357024545833	5.42823762945833	4.27451105845833	4.29265656745833	4.41930063645833	3.12273921345833	3.12240988445833	4.00047833445833	3.11706681145833	3.66338326654167	3.78694826654167	3.82722826654167	3.81897126654167	3.82862926654167	3.82029326654167
ASCC1	5.76714	5.85813	6.22042	6.48287	5.9547	6.1745	6.49408	5.41863	6.74907	6.6153	6.64663	6.48024	5.84474	6.17666	6.72092	6.29494	6.44176	6.30536	6.2663	6.31437	5.80288	6.33144
ASCC2	7.53423492269792	6.85821229469792	7.20523857369792	6.32249021869792	6.49699752469792	7.27760679669792	6.26979464369792	8.42550443969792	6.79835332869792	6.84691882169792	6.09382004069792	6.50316293969792	7.37394929369792	8.23317619769792	6.20115302769792	6.74976172969792	6.91135059130208	6.89594659130208	6.94928859130208	7.03052959130208	7.05507959130208	6.85419559130208
ASCC3	6.76642746872917	7.01749031672917	7.32490874172917	6.85733601172917	5.93176054872917	6.69356805272917	6.67176229872917	6.57239433872917	6.88931498372917	7.07123670672917	7.01608112072917	6.94883487672917	6.60711043372917	6.35670633972917	7.11258299472917	6.99250786372917	6.79259411027083	6.79827811027083	6.53665911027083	7.10510311027083	6.75357011027083	6.82505411027083
ASCL1	3.23777170273958	3.27379555273958	3.24268932073958	3.29654764473958	3.27221165773958	3.25909160773958	3.22616619773958	3.65346819473958	3.58945954673958	3.37388601573958	3.25487555273958	3.28354727673958	3.26630542273958	3.35219183173958	3.25860633873958	3.25226512673958	3.28553727026042	3.28781802026042	3.35140077026042	3.26761577026042	3.34949052026042	3.36796727026042
ASCL2	7.09368	7.26272	7.96982	8.0119	6.42894	7.24774	7.29928	7.59486	6.92717	6.48325	8.04806	7.43342	7.65607	7.8339	8.03087	7.87734	7.47268	7.48057	7.45172	7.39953	7.43932	7.45582
ASCL3	3.68341104602083	3.30447104902083	3.33482495202083	3.30963164102083	3.30324758902083	3.32834484902083	3.32983589602083	3.30873740102083	3.36615258702083	3.33358373402083	3.31426210402083	3.33127296502083	3.32128289702083	3.42606701902083	3.50293052702083	4.33628841002083	3.35147787497917	3.36637087497917	3.57831587497917	3.36021787497917	3.49207187497917	3.41442487497917
ASF1A	4.56422675567708	4.58736555067708	4.54605067567708	5.49439474167708	4.47592438667708	4.11452598067708	5.75514843567708	2.49076997467708	5.77356577467708	4.89274262367708	5.63621192667708	4.69284917067708	4.71254646967708	3.07753905867708	5.21836300267708	4.80443721567708	4.68181644232292	4.71973894232292	4.51276694232292	5.03707044232292	4.45789044232292	4.65446494232292
ASF1B	6.6724899215625	5.6059900385625	5.5329115895625	6.1056304285625	7.1591335055625	6.5550109175625	12.5963527935625	6.7812016715625	5.3745465755625	6.1697896455625	6.3391474745625	6.0944802625625	6.2293238025625	6.7527706115625	6.4269867515625	6.4451827525625	6.6541027964375	6.6723847964375	6.9912977964375	6.9681397964375	6.2616837964375	6.5177467964375
ASGR1	6.11711239783854	5.31815623883854	6.19580746633854	5.48613338133854	4.23904162533854	5.92917547683854	6.23416074483854	6.19450212833854	5.21215084283854	4.78882003683854	5.03173291583854	5.89656478533854	5.61128495383854	5.67071857533854	5.49586834933854	5.15549446483854	5.49195694066146	5.51831594066146	5.60910294066146	5.52286194066146	5.54648994066146	5.52754394066146
ASGR2	8.06726518273958	8.16309475273958	7.68469435173958	7.42346598673958	7.07534094173958	8.14067168873958	8.05122387473958	8.22459362273958	7.18747274273958	6.43476488873958	7.59371801473958	8.08711444073958	6.98907577173958	7.99832900773958	7.31239545873958	7.50354877573958	7.62888892726042	7.59384592726042	7.63195392726042	7.65803192726042	7.65977192726042	7.55379592726042
ASH1L	6.8502635618125	6.1706562958125	6.1741200748125	6.2540509308125	6.9272003688125	5.9812723638125	6.3577463078125	6.1409800238125	6.4870860808125	6.5662615668125	6.5112245178125	6.5217291838125	6.5642377958125	6.1773999998125	6.2583282978125	6.4618489368125	6.3714718941875	6.3323568941875	6.3770048941875	6.4015668941875	6.3785288941875	6.5407228941875
ASH2L	7.82250334934375	7.75654421034375	7.94130146434375	7.85116586134375	7.59776146534375	7.99198300134375	7.73814520234375	7.84755131034375	7.87045436034375	7.63480880334375	7.79640456334375	7.90396289034375	7.59219568634375	7.82538462334375	7.82729244734375	7.70576437134375	7.72764647565625	7.92707247565625	7.71333547565625	7.80958747565625	7.81425847565625	7.77180847565625
ASIC1	5.48589881784375	5.14380999784375	4.28057126584375	2.65980024684375	3.12907325584375	4.51906465684375	4.97642813884375	2.66214748184375	4.71216655384375	4.83141757484375	3.62418570184375	5.10704583484375	4.58367320884375	5.24558420084375	5.71480799084375	4.94448195484375	4.51704355515625	4.44184205515625	4.60650005515625	4.41362955515625	4.42210805515625	4.45643555515625
ASIC2	4.24234350233333	3.96704458733333	4.17840253383333	4.22154837983333	4.10188766433333	4.33562013833333	4.20465891983333	4.00196370983333	4.51395053733333	4.18183273533333	4.10473941983333	4.19426761783333	4.37358589483333	4.58126016483333	4.77342623183333	4.04203764783333	4.26643743866667	4.19716343866667	4.24131343866667	4.26697943866667	4.25275143866667	4.28231843866667
ASIC4	7.91414752678125	7.30809096278125	7.88144999878125	7.00691171178125	7.20893525478125	8.18417679778125	6.82019792078125	8.58418019878125	7.34963480578125	7.62988619578125	7.01012805678125	7.31550410578125	8.01810100078125	8.47194375978125	6.88473830078125	7.43333790178125	7.65188928121875	7.49616028121875	7.57873828121875	7.52921828121875	7.57355928121875	7.55344628121875
ASIP	2.82557216892708	5.08589162092708	4.21970510392708	3.79771522692708	2.71981215392708	4.08279597392708	2.87432171492708	4.30162701892708	4.68525915492708	4.34415650792708	4.53587835792708	3.52050204292708	4.96589043692708	4.29919557092708	4.68424647492708	4.86669896292708	4.15370361407292	3.96774161407292	4.14240361407292	4.12552861407292	4.12102661407292	4.16807161407292
ASL	7.50448633596875	7.16915801496875	7.34022438096875	7.45997157896875	7.93827941696875	7.45766677396875	7.41344697096875	6.45027648896875	6.76000885396875	7.11192491996875	7.26940342896875	6.97634780696875	7.17381597096875	7.47493097196875	7.27689114596875	7.40206397996875	7.31925856503125	6.62647256503125	7.58999256503125	7.38185156503125	7.37585556503125	7.27365556503125
ASMT	4.22856889455729	4.25063995655729	4.10714501605729	4.66044212505729	3.99059608255729	3.92736127905729	4.26989433755729	3.54051135655729	3.91860728055729	4.38454229505729	4.45320915855729	4.33100009805729	4.07792093005729	3.80357386805729	3.96838851255729	4.55143783755729	4.19537585594271	4.04914185594271	4.14297685594271	4.11710035594271	4.21652885594271	4.20281585594271
ASMTL	8.00475322021528	7.88946072421528	7.74525267821528	7.89103615721528	7.93028147721528	8.01284027921528	7.96530573321528	7.83081119921528	8.05809741921528	7.69072398221528	7.98343329621528	7.78418819121528	7.70667305321528	7.93155459621528	7.97740421121528	8.14925839521528	7.72521610778472	7.74339610778472	8.47633877445139	7.64145510778472	7.91714410778472	7.95310277445139
ASMTL-AS1	5.85055197188542	5.44252960188542	5.38311915888542	5.31605262488542	5.28470265038542	5.56485718138542	5.56996234638542	6.13974602788542	4.95378308338542	5.09229679138542	5.20886373138542	4.61107187538542	5.07692251088542	4.87685775188542	4.99930579788542	5.03046678138542	5.28588428461458	5.30620628461458	5.27531628461458	5.22448628461458	5.26824528461458	5.29027028461458
ASNA1	7.91561602904167	7.52269763204167	7.76360927104167	7.68734295004167	7.34980386904167	8.00836576204167	7.39385590004167	7.96061607504167	7.54168279904167	7.74542661104167	7.54107593204167	7.74200498204167	7.45275820204167	8.06329028204167	7.91022081304167	7.72823243104167	7.55744613795833	7.53633613795833	8.04368013795833	7.75250113795833	7.79871913795833	7.55879213795833
ASNS	9.02051095452083	9.86199272452083	9.50652163952083	9.63091870652083	9.04759773652083	9.42756779252083	9.74313774052083	9.02846564652083	10.0232686865208	10.2026498565208	9.80617651652083	9.70138110652083	9.26749283452083	9.12192303552083	9.97446468852083	9.72335641652083	9.68139046347917	9.65866346347917	8.64215546347917	10.4300254634792	9.65646346347917	9.33908646347917
ASNSD1	7.54626206859375	8.07189342459375	7.71396355159375	8.25376637359375	7.83493739459375	7.79133632659375	8.06367749859375	7.07324892259375	7.99082884759375	8.05694329459375	7.94554207759375	8.07444026059375	7.58512357059375	7.02446577459375	8.03233848659375	7.78469323759375	7.78990731940625	7.98275531940625	7.56099231940625	8.11141631940625	7.69802931940625	7.67319731940625
ASPA	3.99197652940625	3.17968453340625	3.15722592940625	4.00209166440625	3.16478310040625	3.32887050340625	3.23143763440625	3.16679069440625	3.16181622840625	3.82044917140625	3.18787256040625	3.14625784940625	3.14784524140625	3.76294950040625	3.15582169940625	3.16737508940625	3.37890099559375	3.33456899559375	3.36561399559375	3.32071399559375	3.42681599559375	3.33835399559375
ASPH	6.29206691210417	5.68495291310417	5.32313641510417	5.68309419910417	8.4826525644375	6.15186912310417	6.58663358777084	5.3656298684375	5.24367910577084	5.05559440410417	5.36583356177084	5.94085403910417	5.90144493510417	5.29587970277084	5.64692929210417	5.4291742224375	5.84288330289583	5.97102480289583	5.57012055289583	5.97853430289583	5.88487330289583	5.79609805289583
ASPHD1	3.99429481188542	3.54226011288542	4.31098318588542	3.09977201888542	3.71864333388542	3.29390023188542	3.98486324588542	4.35593986088542	3.01475142588542	4.01361399988542	4.34987290488542	4.67427824588542	4.55194920788542	3.69648466488542	5.23008077788542	4.06536780188542	3.93927315611458	3.94791515611458	4.03097115611458	4.03675615611458	3.99046715611458	4.01601315611458
ASPM	4.34143231070833	5.01267759770833	3.75203978070833	3.71538854370833	3.41421500620833	4.89624137070833	4.72455188120833	4.50627687120833	4.22346188370833	6.71847527820833	5.06614664520833	5.88258053920833	3.38278275670833	5.23159693920833	5.79676405520833	5.12536099570833	4.86374186179167	4.73265286179167	4.42221086179167	5.25786886179167	4.52579386179167	4.61897886179167
ASPN	3.26486074617708	3.24307584667708	3.25196202667708	3.27222174517708	3.24280012067708	3.64278296667708	3.23871538367708	3.54126437867708	3.24769231767708	3.76739229617708	3.26785076167708	3.27305457767708	3.26502500267708	3.27851887517708	3.23900118717708	4.29714987917708	3.54090234032292	3.27257634032292	3.36778334032292	3.31554634032292	3.41761434032292	3.46059034032292
ASPSCR1	5.7687420566375	6.1176325438375	5.9695334958375	6.0876632518375	5.6019722766375	6.1277056488375	5.8738102890375	5.8994693080375	6.0505601864375	5.9962878642375	5.5603078186375	5.4613042056375	6.1513180740375	6.1114672336375	5.6304428284375	6.0607043864375	5.8780295917625	5.7674585917625	6.1713625917625	5.9566935917625	5.8406085917625	5.8116925917625
ASRGL1	7.96984167083333	8.44423378683333	7.61795443983333	8.10810345283333	8.55717899483333	7.57228621283333	7.81345900183333	7.12177578683333	7.76019120883333	7.58235303883333	7.66531269583333	7.78655257383333	7.50866196683333	7.19325298883333	7.84170961483333	7.73231891483333	7.77953398016667	7.75589098016667	7.71816598016667	7.77536998016667	7.78238298016667	7.79185098016667
ASS1	5.62200527671875	5.36138237121875	5.82656622871875	5.62874487821875	5.88136231071875	4.80544191771875	4.65389462221875	4.89221629671875	5.47633098121875	5.79597226121875	5.96475818771875	4.99479334721875	5.81244517421875	5.06109346821875	6.12994317171875	6.00476877471875	5.35773795428125	5.36798295428125	5.93336695428125	4.35807895428125	6.25556795428125	5.69415995428125
ASTE1	6.32495	6.70282	6.19532	6.8125	6.25502	6.29644	6.76278	5.62506	7.03419	6.80678	6.63931	6.79112	6.53376	6.18355	6.96678	6.65733	6.51677	6.54492	6.51544	6.59944	6.52342	6.5204
ASTN1	3.22005842857292	3.19947349157292	3.21090882307292	3.22045758157292	3.18489165907292	3.21091015957292	3.18027474207292	4.69880736207292	3.18506599207292	3.21023214607292	3.20381011807292	3.21839560007292	3.19874116057292	3.24186732757292	3.21045572057292	3.18764625157292	3.30191795192708	3.27517495192708	3.31733595192708	3.26472095192708	3.33771195192708	3.29638695192708
ASTN2	5.07721073216667	5.00974393516667	5.20201784516667	5.29142058416667	5.83606371616667	4.91436951216667	5.08653109466667	4.91977222466667	4.99819768116667	5.05825045566667	5.26816420066667	5.19994712566667	5.05417393116667	4.93752903816667	5.20075189966667	5.55903016216667	5.14390155033333	5.16813355033333	5.25367155033333	5.14269405033333	5.13387705033333	5.13766255033333
ASUN	5.92369284468229	6.38467668018229	6.39748300468229	6.61448755668229	5.37995369218229	6.23842994418229	6.58382766468229	6.08368960368229	6.62085658168229	6.80055171768229	6.75983305418229	6.68847788818229	6.34599965868229	6.18517229868229	6.70128481718229	6.54270788318229	6.29931897231771	6.42660097231771	6.19474497231771	6.89226097231771	6.24220597231771	6.28903997231771
ASXL1	7.26427705497569	6.9779248829757	6.6634606689757	6.7705469529757	6.6512787939757	6.87179877097569	6.8118725259757	7.3891727539757	6.7590179919757	7.26475978597569	6.8364300589757	6.8037876969757	6.7804846739757	7.0807004019757	6.9476373349757	6.7621180809757	6.96538655469097	6.87969288802431	7.02915355469097	6.87792455469098	6.7867578880243	6.94931022135763
ASXL2	6.9597075263125	6.43486791564584	6.35992096197917	6.72079312697917	6.80681623364584	6.59129398764584	6.86420736297917	6.22247989764584	6.36634654497917	6.3098266953125	6.54304963264584	6.74719881497917	6.60607413264584	6.4835201823125	6.58732547297917	6.67868495164584	6.62016709002083	6.70548609002083	6.29417209002083	6.59787409002083	6.62164909002083	6.64144409002083
ASXL3	3.16949578505729	3.13936570855729	3.17621674105729	3.14687655755729	3.13407741505729	3.16902656055729	3.16327285805729	3.14255224855729	3.14732341355729	3.17834139705729	3.27169782805729	3.17437905705729	3.15908963955729	3.19510228705729	3.14251957205729	3.78425040755729	3.24413738394271	3.26554538394271	3.14116838394271	3.22215138394271	3.19852838394271	3.16356438394271
ATAD2	5.66854043736458	6.21160891136458	5.92879652936458	6.49921537836458	5.10747171336458	6.21241919236458	6.12449675136458	5.70208320036458	6.58529387336458	6.86165976936458	6.74764039236458	6.44798962236458	5.70714602836458	6.14066280736458	6.72304167436458	6.48538625136458	6.17760861663542	6.23899161663542	6.14962961663542	6.27499961663542	6.09899561663542	6.24231961663542
ATAD2B	5.4856623174375	6.3515642274375	6.1118260524375	6.6616139874375	5.4922304454375	5.7726933174375	6.2979563604375	5.6385130834375	6.4632450734375	6.2842106444375	6.5323217704375	6.4611719084375	5.5156845494375	5.5938850964375	6.4811074414375	6.2214576054375	6.1321999925625	6.0720719925625	6.0549879925625	6.0815299925625	6.0659549925625	6.1051839925625
ATAD5	4.29666582104167	4.49695762204167	3.77121645504167	5.21981967104167	3.00376554904167	4.42469251804167	4.26025391104167	4.35784932904167	5.02776213804167	5.16308157504167	5.20447267904167	7.25606483304167	4.03190307704167	3.76820001604167	5.42765665504167	4.83294210704167	4.68601716395833	4.64603516395833	4.67471616395833	4.70129116395833	4.61975616395833	4.62592316395833
ATAT1	5.33905630629688	5.82560854179687	5.11447523979688	5.32980059779687	5.03320863579687	5.88698592229687	5.36236570029688	4.83579149729688	5.81545574629688	5.28941669429688	5.31685932529687	6.01672322529688	5.19778133079688	4.95481018579687	5.29686996829687	5.27446219779687	5.20583494470312	5.36783794470313	5.51785994470313	5.43758794470313	5.36305194470313	5.31645394470312
ATF1	6.66265227407292	7.49954214507292	7.00690944007292	7.43693188207292	6.44161871207292	7.09051660307292	7.28183440507292	6.61944614307292	7.74453535207292	7.58553223007292	7.84544600707292	7.50941739607292	6.96654398407292	6.87504066407292	7.67554181307292	7.45688116107292	7.47354505492708	7.51250905492708	6.90237305492708	7.17871905492708	7.02520705492708	7.29454305492708
ATF2	5.74116	5.67056	5.79519	5.68194	5.94488	5.64066	5.76713	5.49252	5.84697	5.79938	5.67933	5.88711	5.66882	5.64996	5.98692	5.7399	5.79547	5.78606	5.64943	5.83732	5.61539	5.81348
ATF3	5.15083469829427	4.92863216729427	7.46223149804427	5.34939984879427	4.54489547004427	4.89683029729427	4.51142544279427	6.09980672854427	4.60767598804427	4.73869370004427	4.80967969479427	5.25165754329427	4.99320882229427	4.99728341529427	4.48237625529427	5.17728641179427	5.21123920720573	5.11967520720573	5.03092120720573	5.16435820720573	5.01707720720573	5.20744820720573
ATF4	10.9994519238542	11.3445425538542	11.1665128638542	11.6220675238542	10.8109172538542	10.9128135838542	11.4822508538542	10.6861525638542	11.5715991438542	11.5788194738542	11.5594997338542	11.5638427738542	10.9329411138542	10.8072592238542	11.8118113938542	11.5433314538542	11.5657400061458	11.3284980061458	10.9982100061458	11.5086470061458	10.7814440061458	11.4651410061458
ATF5	6.08059647610417	5.51382031910417	7.44241568310417	5.83169795410417	4.37514366310417	5.99127131010417	5.52702525710417	5.88991875110417	5.30578516510417	5.27078987110417	5.73655218210417	6.03813494410417	4.72676054110417	5.81452358510417	5.91978035410417	5.66590596310417	5.66709962622916	5.6948259595625	5.6589769595625	5.83323629289583	5.70122162622916	5.61843529289583
ATF6	8.09556937457292	7.75003921657292	8.28804870957292	7.44681093757292	9.27908153757292	8.11021726957292	7.81180801157292	8.06340785057292	7.23988071557292	7.54449626657292	7.52295807157292	7.61805647057292	8.21618088157292	8.22595203257292	7.54573071257292	7.41765451357292	7.80441170242708	7.85799920242708	7.86002570242708	7.85324070242708	7.97235520242708	7.96792720242708
ATF6B	7.39447188010417	7.57347723610417	7.44171069610417	7.06098976210417	7.97181954110417	7.19011295910417	7.36521956410417	7.25418969110417	7.34045680610417	7.93136157010417	7.68573655710417	7.63005581110417	7.88146333810417	7.46135759810417	7.57637767710417	7.90589506010417	7.45245340089583	7.54224690089583	7.58679390089583	7.45141240089583	7.64936640089583	7.56698790089583
ATF7	4.23730817388542	4.65236424438542	5.33270385288542	4.80666804338542	3.84633325988542	4.60555512538542	4.60513365788542	5.29019535588542	4.65205253788542	4.77772899988542	5.20804593488542	4.64550219488542	4.00187374088542	4.63418834288542	4.64712519138542	4.69837170288542	4.71226406411458	4.68399306411458	4.69023206411458	4.68004706411458	4.61686806411458	4.60702706411458
ATF7IP	7.30614805922917	7.25596372372917	6.86159096472917	7.02369881172917	7.57423087022917	7.02979470522917	6.99381433722917	6.98636031872917	7.08331636922917	7.30400121422917	7.04616270222917	7.21072196272917	7.18355462122917	6.90961688772917	7.07073742922917	7.20045815222917	7.19709511227083	7.14054911227083	7.01557761227083	7.18707411227083	7.05457561227083	7.17019261227083
ATF7IP2	6.45897076363542	7.16884738163542	6.48251028763542	7.01945075413542	5.83806204613542	6.98232451063542	7.11481951763542	6.40568775613542	7.65915684063542	7.74364636063542	7.49161957213542	7.37982787263542	6.81816943013542	6.59099079963542	7.46488155813542	7.08729123963542	7.01083470986458	6.98096470986458	6.96130770986458	7.01678870986458	6.93660370986458	6.98334670986458
ATG10	4.79820801042187	4.12750372342187	3.44990861642187	3.92342320692187	3.74795902942187	5.05051035292187	3.97865101592187	3.57629655192187	4.67407467042187	5.01921306792187	5.09556052292187	4.33264345492187	3.76255159842187	3.69689662042187	5.23297996392188	4.03135393892187	4.25908839657813	4.29461639657813	4.27248839657813	4.27759739657813	4.31602239657813	4.26683739657812
ATG101	6.88126884307292	7.02194078507292	7.47752588207292	7.43836706107292	6.61581331407292	7.07725036607292	7.09146962507292	6.51983986507292	7.14382449707292	7.08256126707292	7.04742582807292	7.09773311507292	6.77139825207292	7.04205536407292	7.43475154607292	7.06880309707292	6.64014746092708	6.84468046092708	7.19457046092708	7.15867346092708	7.71255946092708	6.75387946092708
ATG12	5.6997113897934	6.1425830952934	5.8065545427934	6.3782137237934	5.9860777987934	5.8364393532934	6.2772452667934	5.6953629337934	6.3622149757934	6.0416312727934	6.1158325882934	6.0206550552934	4.9818887682934	5.5124326632934	5.9458115177934	5.9107039382934	5.9186353747066	5.97675504137327	5.8389693747066	5.9784323747066	5.8803803747066	5.92433704137327
ATG13	6.88200026114063	6.08590212314063	6.45362873114063	6.49453536914063	6.92989097364063	6.71008162164063	6.41534644714063	6.51464348514063	6.48371086414063	6.61553440514063	6.58094140614063	6.70193778564063	6.62204784014063	6.97409126814063	6.67697333064063	6.43950121364063	6.49140061202604	6.4168572786927	6.70568261202604	6.60827061202604	6.71082894535937	6.65974761202604
ATG14	3.6313	4.74203	4.73175	4.62915	3.79397	3.66562	4.32997	2.99911	4.66126	4.28018	4.96999	4.81631	4.72101	4.90472	4.60372	4.3221	4.29292	4.3775	4.27396	4.20491	4.32968	4.69684
ATG16L1	6.06165881023958	6.14558993373958	5.72785769273958	6.24204850123958	5.91800666323958	5.39935878273958	5.90068449723958	4.97242659923958	6.03991484523958	5.97748353373958	6.15387279273958	5.66358508623958	6.12724205823958	6.03407685173958	6.09686585623958	6.11916802223958	5.96553836626042	5.89138036626042	5.88724036626042	5.93660536626042	5.91866236626042	5.86801336626042
ATG2A	8.45424877310938	7.80215412910938	8.28341580060938	7.85259296910938	9.17257387510938	8.28519653610937	8.10227342760938	8.08059564260937	7.44933833460937	7.22879572560938	7.87849782260938	7.92308034260937	8.05234258360938	8.07725993910937	7.72900287760937	8.09311021110937	8.27011543689062	8.01465943689062	8.31833643689063	8.16446343689062	7.45860243689062	7.94800243689062
ATG2B	6.18624920476042	6.80309039776042	6.26869326176042	6.79622950476042	6.99658892976042	6.71826417576042	6.72622113176042	5.84924840676042	7.10730959276042	6.67289396376042	6.96425239776042	6.58527209776042	6.45917007676042	5.82207547776042	6.89490775276042	6.75477142876042	6.60134702923958	6.62626402923958	6.57854702923958	6.68450302923958	6.53237602923958	6.57892702923958
ATG3	7.17782329913542	7.64852962113542	8.17423802013542	7.80060518413542	7.40179407913542	7.73153150913542	7.49869241413542	7.80907324713542	7.26577211013542	7.15814310713542	7.43050980713542	7.64121472713542	7.04864230013542	7.21515511213542	7.32712750013542	7.49169290913542	7.49464622586458	7.56628022586458	7.31225772586458	7.61860122586458	7.46132922586458	7.47958972586458
ATG4A	5.98922205072917	6.49024185272917	6.53049223872917	6.86379597872917	5.90643701872917	6.12719227972917	6.59714475172917	6.15590392772917	6.77053756272917	6.59915409472917	6.85781990272917	6.45040056272917	5.97230722472917	6.13979185872917	6.85012006872917	6.53078957972917	6.43749360127083	6.48445960127083	6.36186460127083	6.49889960127083	6.40451260127083	6.37452660127083
ATG4B	7.09935203155382	6.79494508605382	6.80571178005382	7.07442097555382	7.42472835955382	6.85995136355382	6.94503745105382	6.84436573005382	7.15696289355382	7.04732392455382	6.98634826955382	6.91663118455382	7.03128011555382	7.19483954105382	7.11661205205382	7.01804748705382	6.96273400144618	6.91443566811285	7.11072466811285	7.10295000144618	7.12556533477951	6.90229966811285
ATG5	5.62124352319618	6.40223919269618	6.36625149069618	7.09120229619618	5.63420484269618	5.95834779369618	6.73399036269618	5.73901135369618	6.68687301519618	6.56423529769618	6.76420737269618	6.52862853869618	5.94868690869618	5.85753754719618	6.73084092269618	6.71014181219618	6.34041536413715	6.38291369747049	6.12407836413715	6.48737069747049	6.25193136413715	6.41490636413715
ATG7	7.08821205180729	6.81848755380729	6.94927018730729	6.87145272230729	7.20277981780729	7.04014059780729	6.93560289030729	6.79074859730729	6.65823704030729	6.36730012230729	6.91660589080729	7.00489162930729	6.91678160730729	6.67673652780729	6.81915755530729	7.06509030480729	6.82733411019271	6.69681111019271	7.09056511019271	7.06479911019271	6.82910711019271	6.78694411019271
ATG9A	6.74882274602604	6.11503024502604	6.45980645152604	5.99709614302604	7.00907925852604	6.33376755652604	6.07139636952604	6.10942192402604	5.92548134752604	5.68624718052604	5.75195749052604	5.78329895352604	6.13941059202604	6.27242176202604	6.03431329202604	6.05229175652604	6.23936935847396	6.11295235847396	6.39031135847396	6.19887535847396	6.04457035847396	5.94761235847396
ATHL1	7.05460132415104	6.76429377265104	7.12644396765104	6.45032271015104	8.80836176215104	6.66114653765104	6.97235153265104	7.11059744815104	6.36011298665104	5.90759717665104	6.17540124915104	6.57177020815104	7.06434052165104	6.45698829065104	6.27188222115104	6.37540086965104	6.74043995284896	6.72772495284896	6.79335095284896	6.76471995284896	6.76000095284896	6.76311795284896
ATIC	7.8975840399375	7.9371951879375	8.1810172419375	8.3718988019375	7.2402075529375	7.8374522089375	8.0959353909375	7.3058303259375	8.5427969279375	8.6563828999375	8.3019555749375	8.3591574649375	8.2765764979375	8.1735239349375	8.5809439159375	7.9559403379375	8.1766588940625	8.1135898940625	7.9624288940625	8.4042518940625	8.0983128940625	7.8876568940625
ATM	6.23548869359028	6.46064896492361	5.95010414759028	5.93365732325694	6.18817717825694	6.06711723725694	6.23866069259028	5.53244007492361	6.64157076225694	6.58043796025694	6.41188653125694	6.47245262325694	6.32382444292361	5.74160098459028	6.43930358659028	6.27686589459028	6.27141209640972	6.26226209640972	6.22839442974306	6.14790342974306	6.13461676307639	6.26575009640972
ATMIN	5.6704331776875	5.97608861935417	5.9091341676875	6.3526403846875	5.5697384646875	5.71464879202084	5.94282111035417	5.17000798002084	6.05331289535417	6.26390439835417	6.00871054102084	6.0869932366875	5.64330220235417	5.54793251535417	6.06859316302084	5.79971398302084	5.83422664364583	5.79436464364583	5.59022864364583	5.93073064364583	6.02025314364583	5.99693714364583
ATN1	5.53353299721528	5.81830410321528	5.67291489921528	5.57307163721528	5.15301851021528	5.76988124321528	5.81698193321528	4.86969484021528	5.97861553021528	5.86406115421528	5.80140710521528	5.30519950221528	5.76557622021528	5.73677827921528	6.26544116421528	5.78174467821528	5.53962659845139	5.63113559845139	5.84561326511805	5.60721826511805	5.67048426511805	5.72075593178472
ATOH1	3.4463916748125	3.3961988138125	3.4719373628125	3.4131343228125	3.3821533238125	3.4628254638125	3.4445445578125	3.3987499348125	3.4124220058125	3.4673129248125	3.4216669348125	3.4806153548125	3.4358245258125	3.5397806068125	3.3968624628125	3.4119893488125	3.4463401011875	3.3847281011875	3.4626311011875	3.4472431011875	3.4904601011875	3.3870011011875
ATOX1	8.29097	8.0363	9.02364	8.21146	7.75446	8.51503	7.65595	8.47573	7.85523	8.48863	7.95574	8.3315	8.36881	8.73128	8.19683	8.29684	8.2598	8.24539	8.58679	8.29577	8.10186	8.08104
ATP10A	5.25558371759896	5.78575188759896	5.85361795009896	5.70941234159896	5.33141972609896	5.41587940209896	5.31699581359896	5.38391533509896	6.04364347259896	5.91183014909896	5.96795736709896	5.71646743559896	5.74465146809896	5.54851002909896	5.83129634009896	5.70952092559896	5.45290141840104	5.51048691840104	5.50427091840104	5.59358491840104	6.32977341840104	5.55640241840104
ATP10B	5.29876562295313	5.16642923445313	5.19868606295312	4.88043405245312	5.46274474645312	5.14118325095312	5.05794855795313	5.65537665695313	5.14023756895313	5.01712546395312	5.01720444495313	4.97694905445312	5.25089019045313	5.13049393445313	5.22948853545313	5.09880349495312	5.14735155454687	5.16112355454687	5.12887305454688	5.14638355454688	5.22359555454687	5.21370805454688
ATP10D	4.56460023822917	4.02720895222917	5.07974667022917	5.01343383422917	4.64342535822917	4.24745492922917	5.31175065222917	5.04880965722917	5.22914544522917	5.15223939322917	4.81712330122917	4.79820643822917	4.83033026222917	4.63007868622917	4.86929594922917	4.97926394622917	4.80236477377083	4.85700277377083	4.69357877377083	4.94773677377083	4.79111277377083	4.87399677377083
ATP11A	6.42867932457118	6.26618675207118	6.05893367107118	5.70583203407118	7.34278831307118	6.52774143507118	6.21769570107118	6.59977448257118	5.78142951657118	5.93871921157118	5.95812191257118	6.50073264557118	6.32041313307118	6.24914150307118	5.96606589357118	6.42730963107118	6.25586687809549	6.25197054476215	6.30482687809549	6.26783054476215	6.31537921142882	6.21271287809549
ATP11B	6.19523938345833	6.03621774345833	5.88584609545833	6.49327225145833	7.39790392545833	6.31845136745833	6.64641398945833	5.69661621445833	6.45017716645833	6.07146570445833	6.44395784345833	6.31954407445833	6.24033972345833	6.41369822045833	6.24163083945833	6.07658923645833	6.35323406954167	6.35849506954167	6.13802506954167	6.30622206954167	6.35728206954167	6.33450306954167
ATP12A	3.39108664645833	3.37045783645833	3.35339360345833	3.35594929745833	3.36037134645833	3.79873719345833	4.48141309245833	3.35624841345833	3.36878157645833	3.30883891145833	3.68596685045833	3.32595995145833	3.34087880145833	3.25405628445833	3.35955858345833	3.36319860645833	3.52918289554167	3.49931189554167	3.43932789554167	3.38879289554167	3.52304689554167	3.42342389554167
ATP13A1	6.97315654236458	6.79608307036458	7.55725996536458	6.99339536736458	6.52033068336458	6.88863138936458	6.96084413036458	6.59472038836458	7.15189179036458	7.14127563736458	6.73543987436458	7.27973125036458	6.95215189436458	6.91422086236458	7.28764015436458	6.91256671636458	6.82738356563542	6.68548656563542	7.40766356563542	6.88911056563542	7.14180756563542	6.92080056563542
ATP13A2	6.37861681134375	6.05910078534375	6.20599241934375	6.12819494684375	5.95859676834375	6.05078115784375	6.14949481684375	5.83323774384375	6.10430222334375	6.06495979784375	6.09525422134375	5.97386679534375	6.20010476584375	6.50156451984375	6.32410992984375	6.14214199534375	6.07723948115625	5.91310948115625	6.41693448115625	6.16349648115625	6.29072048115625	5.95236948115625
ATP13A3	6.42992109123958	6.38979701523958	6.48670316173958	6.59880749173958	5.83999944223958	6.55375706223958	6.79727996673958	6.36119713923958	6.83422341473958	6.66732073023958	6.75649433373958	6.72981648973958	6.44606795473958	6.54324424623958	6.86578220673958	6.65988570023958	6.57772192376042	6.72908742376042	6.24902542376042	6.42747992376042	6.73819292376042	6.63860392376042
ATP1A1	6.72289693833854	6.99687037233854	6.35107673783854	6.94036726083854	6.75932076483854	6.22548464833854	6.96292195833854	6.06222600683854	7.39525556783854	7.33173878833854	6.16734545883854	6.27796828683854	6.20901509283854	6.17360224633854	8.05409475933854	7.20147321583854	6.81238529816146	6.90066629816146	6.68424729816146	6.66899429816146	6.73297829816146	6.63760029816146
ATP1A2	3.12389353461458	3.36346633211458	3.66255948111458	3.15102443711458	3.12416725011458	3.83673283311458	3.10165605511458	3.16429006761458	3.26622435911458	3.75576329411458	3.77756867711458	3.70185081461458	3.12477631711458	3.16347731761458	3.68006336111458	3.12234864511458	3.33599525688542	3.35282725688542	3.39127375688542	3.32742975688542	3.50294725688542	3.38447525688542
ATP1B1	7.00249324915625	7.61982769915625	7.82385156415625	7.23359835915625	5.30253063815625	7.14706631315625	7.11511687915625	7.13680015315625	7.49710291615625	7.40826514815625	7.51460507515625	7.93030584815625	6.83523673115625	6.99155304815625	7.61725135515625	7.03358394815625	7.09325455784375	7.17099055784375	6.63321205784375	6.97099505784375	8.19264355784375	7.14235005784375
ATP1B2	6.31908320510417	5.75031382310417	4.74907631910417	5.00611028010417	5.34585279910417	5.31411604710417	3.28197736010417	6.44076937110417	4.99747880910417	5.09953474610417	3.80686651010417	4.77695182310417	5.32298182010417	6.25623847110417	4.56580893710417	5.34360873810417	5.16425923289583	5.17469223289583	5.08831823289583	5.21755523289583	5.14913723289583	5.09732623289583
ATP1B3	10.1563697147917	10.4330714347917	10.9339483247917	10.6730730347917	9.21373126479167	9.96473942479167	10.3728805847917	9.56423037479167	10.0409225247917	10.4564299647917	10.4041633147917	10.3718531747917	9.99150219479167	10.0252163047917	10.4975225147917	10.4551152647917	10.3436837552083	10.4282947552083	10.0901767552083	10.2636247552083	10.1073907552083	10.0998677552083
ATP1B4	3.23112905601042	3.22674463601042	3.21781134401042	3.23249037701042	3.22003132601042	3.20899704301042	3.22040709901042	3.21468137501042	3.22119213701042	3.19582054001042	3.24472243501042	3.19957443701042	3.21364681301042	3.14033826001042	3.21564084101042	3.22377673401042	3.19106194498958	3.18326094498958	3.19495794498958	3.27581494498958	3.22383294498958	3.21619794498958
ATP2A1	3.75299969452083	3.38119044685416	3.53919051752083	3.4867611461875	3.9169800441875	3.69886303685416	4.37131038052083	3.46637404985416	3.3535148991875	3.36812281152083	3.09352674485417	3.64219234785416	3.29406352585417	3.03539059885417	4.48487811285416	3.59263034885416	3.58627612747917	3.57063312747917	3.64428512747917	3.62943012747917	3.62554912747917	3.49807212747917
ATP2A2	5.66434006215104	5.90171515115104	6.40137357015104	6.07072553065104	5.63759698615104	5.88684416215104	6.26939976065104	5.37325183015104	6.04792432465104	6.09758577965104	6.32829393965104	6.18029586215104	5.98134989415104	6.24367436165104	6.32847685215104	6.13585359965104	5.90910485418229	6.05217352084896	5.96728618751563	6.15352918751563	6.17474452084896	5.94892485418229
ATP2A3	6.94728328501562	6.37184635701562	5.56438679801562	6.04243976501562	7.23022811651563	6.29795904501562	6.31351449001563	5.71053968751562	6.59209893951563	6.45830195951562	6.57627566001563	6.08696913451563	6.67572560801563	6.83792717851563	6.48359193101563	6.53618111651562	6.47126031698437	6.36949931698437	6.55583881698437	6.33330256698437	6.37484581698437	6.41722906698438
ATP2B1	5.78632513771875	5.47603361371875	5.71972407521875	5.56436778421875	5.79382842421875	5.62718284371875	5.61270498321875	5.21028338571875	5.53530694171875	5.18901179421875	5.22440538121875	5.40446949821875	5.26063942321875	4.77304627021875	5.33502346721875	5.05525413271875	5.49525878061458	5.47612278061458	5.23476511394792	5.44286711394792	5.47215611394792	5.34168278061458
ATP2B2	3.48559186657986	3.33422001624653	3.43397073057986	3.31039178857986	3.39657350024653	3.81593582091319	3.38400067057986	3.4939886259132	3.53363385657986	3.56061750257986	3.85285209691319	3.29407447057986	3.2663807179132	3.3773328229132	3.34857643124653	3.38309543857986	3.48268088342014	3.39771188342014	3.43535688342014	3.48919655008681	3.47189588342014	3.44987155008681
ATP2B3	4.44728080765625	4.10949612315625	4.82591123615625	4.18382717765625	4.31705280365625	4.29705853915625	4.26747880815625	4.23085248515625	4.13926629615625	3.99850244665625	4.04741002065625	4.13830259565625	5.15683545515625	4.56806620315625	4.60758810815625	4.28989853115625	4.37594256067708	4.31076122734375	4.36452156067708	4.33781522734375	4.37957822734375	4.34069156067708
ATP2B4	6.64038603109028	6.34423961975695	6.16727800109028	6.72923209875695	8.20370589142361	6.23581805142361	6.65902988042361	6.09313074942361	6.46229780542361	6.15042869809028	6.81419185309028	6.46914469842361	6.70950722709028	6.69199284442361	6.64196476142361	6.49342627609028	6.75267918324305	6.84682051657639	6.32705984990972	6.66789651657639	6.53158218324305	6.43862718324305
ATP2C1	4.55483493279167	5.26920426129167	5.95853473129167	5.16669271179167	5.66193764979167	5.84473400979167	5.81998633929167	5.05682019129167	5.57351474329167	5.19034729379167	5.16363860279167	5.25864849929167	5.11846747729167	4.88578880029167	5.30864235329167	5.22938277129167	5.29311812720833	5.30934562720833	5.28070237720833	5.35243637720833	5.29406587720833	5.36827237720833
ATP2C2	5.57495367453125	3.17502856253125	3.26021307753125	3.19489457753125	4.90661742553125	5.43328075453125	3.23089337453125	3.18194169353125	3.19591322753125	3.25138186553125	3.20405733553125	3.26509956153125	3.67189493953125	3.19222067753125	3.18218329453125	3.53943967753125	3.69313885746875	3.64845735746875	3.68528535746875	3.65522735746875	3.64087335746875	3.59952285746875
ATP4A	3.42014245328125	3.40665697628125	3.43195557728125	3.41321564028125	3.38713884028125	3.42977970528125	3.40852769928125	3.40578885328125	3.40937583528125	3.45140867828125	3.41304372828125	4.07983703428125	3.41489810028125	3.34226044528125	3.39173901628125	3.39866773228125	3.45296276971875	3.43585376971875	3.46973976971875	3.45495176971875	3.40957976971875	3.47857576971875
ATP4B	3.38025371708333	3.40343511408333	3.35123598408333	3.47669309908333	3.36775228908333	3.38126950708333	3.31796064708333	3.45317115708333	3.35013168408333	3.40468578008333	3.38812039908333	3.55620168308333	3.37657008008333	3.37170843408333	3.38376375908333	3.37999795508333	3.37256728891667	3.47490828891667	3.39113728891667	3.35644328891667	3.39985128891667	3.38369928891667
ATP5A1	10.1457525144792	10.0713062144792	10.2715625044792	10.8323051744792	9.37988478747917	10.4271526444792	10.5788022344792	9.74919909147917	10.6749412144792	10.6295942444792	10.4932490644792	10.4180048844792	9.86926481447917	10.5205228744792	10.9216523344792	10.3009397844792	10.3228900655208	10.4517730655208	10.3317410655208	10.2771360655208	10.2213760655208	10.3766340655208
ATP5B	9.33845138164583	9.33600571364583	9.82362689364583	10.1176576826458	9.10467499964583	9.55068788964583	9.74327967264583	8.83362248164583	9.90155233764583	9.98105502664583	9.52130347764583	9.66653559264583	9.33230160364583	9.36070072664583	10.2601136316458	9.55999160864583	9.49132587835417	9.44955887835417	9.90248487835417	9.95686787835417	9.39349587835417	9.34310187835417
ATP5C1	7.32209208909375	8.09609513009375	8.29406512209375	8.47117378609375	7.11964781009375	7.83831022609375	7.97308214409375	7.90031312809375	8.06887160309375	8.22449322809375	8.15706094709375	8.31777427509375	7.28522169809375	7.87732149309375	8.34432062409375	8.08763557409375	7.99741817990625	7.99948692990625	7.96026567990625	7.96666767990625	7.79116317990625	8.05155292990625
ATP5D	8.91489099477083	8.67340941777083	8.47847036377083	8.46704394377083	8.30406373477083	8.78235543277083	8.36679697277083	8.42262556377083	8.81548897177083	8.90814324677083	8.62005654577083	8.66523952177083	8.65119008577083	8.98089902977083	9.01649946477083	8.71636006777083	8.61237791822917	8.52320341822917	9.11817091822917	8.86116991822917	8.50821091822917	8.42069191822917
ATP5E	8.60916	8.95872	9.02037	8.90061	7.78441	8.53559	8.68635	9.1977	8.85925	8.55229	9.07439	9.75578	9.26977	8.97826	8.62803	8.91916	9.26306	9.35185	8.56476	8.74683	8.64113	8.58107
ATP5F1	9.3774186953125	9.8914397223125	10.0381552223125	10.3694815723125	9.0595253863125	9.9654381523125	10.2908141423125	9.5299942153125	10.4582461623125	10.1309413123125	10.3055370123125	10.0683480923125	9.5367002483125	9.7013205623125	10.4464418623125	10.1088412823125	10.0215452276875	10.1336292276875	9.8050982276875	10.0887392276875	9.5497782276875	10.1307012276875
ATP5G1	8.65217790259375	8.56707849359375	8.74187823159375	8.88641160159375	8.16137001459375	8.64723889959375	8.59709249159375	8.29860271459375	8.82805416759375	9.12282298559375	8.43776563359375	8.71310678859375	8.43422349859375	8.79501851759375	8.87323409159375	8.51820190959375	8.62091237140625	8.56115537140625	8.97305937140625	8.73723137140625	8.40506537140625	8.55543037140625
ATP5G2	9.96015147916667	10.3244638791667	10.1438795191667	10.4765354191667	9.47591164916667	10.2539542891667	10.2085431491667	9.78528193916667	10.4428125691667	10.5347031391667	10.4049498391667	10.4477426291667	10.1162367191667	10.1787170091667	10.6900174391667	10.3912341191667	10.2000995908333	10.1427175908333	10.5751000908333	10.3028225908333	9.96258259083333	10.2548530908333
ATP5G3	10.5385505157292	10.7610595657292	10.9516495557292	11.0843729357292	9.70604876572917	10.6890354157292	10.9898455657292	10.2676066857292	11.1929555457292	11.3558069657292	11.0937504157292	11.2215077557292	10.7716496857292	10.8306902357292	11.2370109857292	11.0424235257292	10.5758196742708	10.6492101742708	11.2766861742708	11.0644501742708	10.8578071742708	10.7262631742708
ATP5H	10.752281280625	11.242124550625	11.027926420625	11.368681860625	10.049027480625	10.891907390625	11.217153590625	10.724964480625	11.375750010625	11.188969560625	11.320624480625	11.131989420625	10.472139220625	10.632553570625	11.338065430625	11.017339000625	11.018777609375	11.028026609375	10.976749609375	10.904941609375	10.757367609375	11.220948609375
ATP5I	8.77007809035417	9.74829382635417	9.50548959635417	9.91945977635417	7.93901308235417	9.31956725635417	9.57803479635417	9.14218772635417	9.79803028635417	9.87509682635417	10.0471636363542	9.80164461635417	9.14671263635417	8.83661821635417	10.0957434763542	9.62833106635417	9.44067197364583	9.59682847364583	9.81992247364583	9.42515047364583	9.22216297364583	9.17706297364583
ATP5J	8.88695158877083	9.86878328877083	9.71420410877083	9.94854619877083	7.99745371477083	9.60819922877083	9.69826393877083	9.48094902877083	9.81935704877083	10.0150721587708	9.97959878877083	9.81091015877083	8.96848330877083	9.13520425877083	9.99149916877083	9.73041597877083	9.48519108122917	9.62966508122917	9.79005608122917	9.71112008122917	9.16670008122917	9.46247708122917
ATP5L	10.4999497048958	11.6575841848958	11.3254182248958	11.7646012448958	9.68849613489584	11.2327407148958	11.5304925548958	10.8419316548958	11.6283463748958	11.6461859948958	11.7193949848958	11.6461859948958	10.6322373948958	10.3598273248958	11.7444992248958	11.4601958348958	11.1178460551042	11.1748175551042	11.3966175551042	11.3697298051042	11.0894080551042	11.1183638051042
ATP5O	9.55414069520833	10.6177233352083	10.3498857252083	10.7714532352083	8.76942638520833	10.2820807552083	10.5781848052083	9.83861631520833	10.8335024252083	10.8691967052083	10.8335024252083	10.7734428152083	9.93429194520833	9.64566906520833	10.9739622052083	10.5220818252083	10.6299063747917	10.3236978747917	10.4261863747917	10.3130268747917	10.0150093747917	10.2223583747917
ATP5S	5.96751792741667	6.71980701491667	6.86905273241667	6.79496078041667	6.07092030041667	6.45727729091667	6.36943353141667	6.27727929691667	6.80139069691667	6.69143856691667	6.78884082441667	6.53767925841667	6.22056368191667	6.37552003291667	6.79354433091667	6.71456125941667	6.49925	6.5408	6.49269988708333	6.49159	6.52433	6.61999322041666
ATP5SL	8.49409053367708	8.30003180967709	8.35206050967708	8.54701013567708	7.99548264167708	8.36103649667708	8.53768601367709	8.12957814767708	8.54948443467709	8.50690866867708	8.62679444767709	8.52710038967708	8.27467755767708	8.44415734867708	8.64456883767708	8.41332797867708	8.32180908032292	8.33567408032292	8.63321158032292	8.43468258032292	8.34292658032292	8.44569458032292
ATP6AP1	9.73521937104167	9.43964830104167	9.67161247104167	9.52181895104167	10.0080172910417	9.59224169104167	9.91155677104167	9.10227749104167	9.31060356104167	9.46481463104167	9.58949067104167	9.62175709104167	9.47967513104167	9.68147385104167	9.66861810104167	9.64373338104167	9.60086658895833	9.44823758895833	10.0107395889583	9.46815858895833	9.45258858895833	9.56036858895833
ATP6AP2	8.88029714826389	8.60766233826389	8.88207247826389	8.82179551826389	8.86133706826389	8.82733798826389	8.74506831826389	8.45598276826389	8.75372304826389	8.64131805826389	8.75769220826389	8.99430431826389	8.72034083826389	8.69635343826389	8.95841530826389	8.87564522826389	8.99371635173611	8.97125435173611	8.36755468506944	8.76602935173611	8.74309935173611	8.83810068506944
ATP6V0A1	9.05178108395833	8.93646986395833	8.52736495395833	8.67451523395833	8.97067308395833	8.84145689395833	9.06991236395833	8.59371244395833	8.35219240395833	8.28087928395833	8.18860745395833	8.90081676395833	8.57904483395833	8.57465001395833	8.46329459395833	8.77010477395833	8.63587708604167	8.71681708604167	8.75614558604167	8.49528308604167	8.77508308604167	8.66159758604167
ATP6V0A4	3.15232049684375	3.19033107584375	3.16239999384375	3.19648030484375	4.43383243884375	3.17061332384375	3.14686424884375	3.19603666884375	3.77291223684375	3.19741684784375	4.38145266684375	3.19345230884375	3.17027949384375	3.22285477784375	3.16584414984375	3.16291895284375	3.34947012415625	3.39812712415625	3.40399212415625	3.33928012415625	3.39383412415625	3.33380012415625
ATP6V0B	10.4091118916667	10.1289852216667	9.93295835166667	9.94493099166667	11.0938777916667	10.2927125116667	10.4513698516667	10.0242242616667	9.54341268166667	9.78186057166667	9.87522274166667	10.1637903316667	10.0990828616667	10.1971703616667	10.0378799016667	10.2415924216667	9.72042908833333	9.86858208833333	10.4214410883333	10.4635480883333	10.4702170883333	9.88760108833333
ATP6V0C	12.5628	11.6996	12.0351	11.5943	12.1317	12.4481	11.9354	12.4189	11.79	11.9834	11.6747	11.9696	12.3679	12.5076	11.4658	12.0977	12.0318	11.9864	12.4266	12.0435	11.9732	11.7944
ATP6V0D1	8.53949	8.32423	8.23313	7.98254	9.28668	8.50496	8.57494	8.19608	7.80751	7.49196	8.06421	8.41594	7.51596	7.74266	7.92251	7.88594	8.05472	8.05599	8.38497	8.25836	8.17207	8.00717
ATP6V0E1	8.82380631597222	9.06797098597222	9.33336427597222	9.20961338597222	9.91395835597222	9.01761020597222	9.11979717597222	8.91042792597222	8.71716802597222	8.72245433597222	8.87556597597222	8.85539398597222	8.84113627597222	8.80346034597222	8.87488742597222	8.81505153597222	8.99741846402778	9.04268096402778	9.03624396402778	8.90810929736111	8.96456579736111	9.01410646402778
ATP6V0E2	6.27991828314583	5.98224951114583	5.16351034514583	6.36689527214583	4.82086457614583	5.47046226514583	5.75059635314583	5.17488612414583	6.26116467614583	6.14427782514583	5.83936388414583	6.18759216914583	5.60827473714583	5.79392926314583	6.63557279714583	6.31669069414583	6.05355188185417	5.94547488185417	6.36452488185417	5.33391788185417	5.77539288185417	5.70073088185417
ATP6V1A	9.0794016128125	8.9055278928125	8.8930409228125	9.2025334028125	9.3740906928125	9.2177785628125	9.5323003828125	8.7511890028125	8.5527601928125	8.5144224928125	9.0964778328125	9.4024699528125	8.9245323028125	8.8930409228125	9.0125790328125	8.9996011528125	9.1019663971875	9.3702703971875	8.8811543971875	9.0163093971875	8.7319908971875	9.0302133971875
ATP6V1B1	3.33939672366667	3.34008198666667	4.89858869866667	3.35127949666667	3.32248630266667	3.33069095466667	3.32749911566667	5.37370277666667	3.31338599166667	3.32456301466667	3.34639907866667	3.33219172766667	3.32829597066667	3.51027482466667	3.32195570966667	3.33228765366667	3.54360366833333	3.45066666833333	3.62222766833333	3.53076366833333	3.62878366833333	3.63385966833333
ATP6V1B2	9.13744689840625	8.70576273240625	9.33120712840625	8.98461088840625	9.55763649840625	9.21421739840625	9.44701264840625	8.71590072940625	8.13374676840625	8.45702996640625	8.64662674240625	9.06809512840625	8.76064714540625	8.70195683940625	8.78784856440625	8.96213186840625	8.73055287159375	9.07932087159375	8.89247487159375	9.02963187159375	8.58299387159375	9.16447987159375
ATP6V1C1	7.52471838107292	7.55304243707292	7.49233263557292	7.54403953657292	8.98055963057292	7.65261824807292	7.80076009557292	7.40615583307292	7.25688650307292	7.35130340557292	7.46735513607292	7.58951426107292	7.33755727107292	7.21670955757292	7.39304831907292	7.40087333707292	7.54701049509375	7.61246749509375	7.47645216176041	7.60050816176041	7.52351816176041	7.60284649509375
ATP6V1D	7.35907913784375	7.59320746784375	7.71456306084375	7.52695561284375	7.11973193284375	7.44589564284375	7.74469806084375	7.27680300384375	7.09464605884375	7.29149667684375	7.90749886684375	7.48828471284375	7.40535195584375	7.42767650084375	7.58807550784375	7.73949084284375	7.70134794015625	7.73658027348958	7.24406427348958	7.56211527348958	7.22131527348958	7.43087260682292
ATP6V1E1	7.35488370482292	7.06889145182292	7.57209906382292	7.67623329382292	7.71039156782292	7.41616775482292	7.45744370082292	7.40774880282292	7.10178893782292	7.09000813582292	7.21108538282292	7.17716901482292	7.06313616482292	7.47027022582292	7.29470232082292	7.04100934882292	7.60813847117708	7.57768247117708	7.22223947117708	7.12478447117708	7.24483547117708	7.13970547117708
ATP6V1G1	8.64889	9.57061	9.42232	9.49262	8.45954	8.93619	9.36805	9.06368	9.82105	9.45888	9.48358	9.49041	8.74348	8.9213	9.41462	9.28487	9.36578	9.52393	8.88991	8.98049	9.45181	9.13061
ATP6V1G2	5.55231043214583	5.98795641614583	5.74267275214583	5.43983405514583	6.51219306814583	6.25147121414583	5.46182971514583	7.03848827314583	6.11772484214583	5.83345293714583	5.87677663514583	5.36874509114583	6.53871341414583	6.52687082014583	5.64804100414583	5.93060351414583	5.84095509485417	5.96882109485417	6.08065909485417	5.91419009485417	6.07017109485417	6.06058509485417
ATP6V1H	5.66759107617708	5.43857671117708	6.01290699417708	5.90889532717708	5.64261205917708	5.30375598717708	5.65773584217708	4.65551809517708	5.95329823617708	5.74935321117708	5.51240847017708	5.92069677517708	5.18476508717708	5.16975300317708	5.55282627317708	5.61620033117708	5.64573517582292	6.03444917582292	5.47450617582292	5.54460417582292	5.22183117582292	5.43395917582292
ATP7A	6.42867390035417	6.28801463255417	6.13556225495417	6.27951600855417	7.04834084495417	6.14228978695417	6.25706384415417	6.22168081175417	6.13566573115417	5.95121374275417	6.22736762935417	6.13146067575417	6.35851409735417	5.98394915535417	5.99508011555417	6.25008289615417	6.21653467464583	6.24924867464583	6.22272117464583	6.20260617464583	6.28892017464583	6.25789767464583
ATP7B	5.42010168728125	5.41648977728125	5.42277726128125	5.71694262728125	5.87373501828125	5.51279011528125	5.32034114628125	5.55876747428125	5.27725298228125	4.45391701828125	5.20934557228125	5.46712110428125	5.15969860228125	4.91667409528125	5.18054217028125	5.15733204728125	5.35462979371875	5.30242479371875	5.34911579371875	5.25280079371875	5.28079379371875	5.35917079371875
ATP8A1	7.04189936647917	7.86767115447917	7.72321710747917	7.96973818447917	6.97666853847917	7.46074666447917	7.85970953347917	6.99244764647917	8.34267270347917	8.45213138347917	8.04232764347917	7.82224373947917	7.61001267647917	7.06684326847917	8.08050548347917	8.06267578347917	7.70629459652083	7.75063609652083	7.69646109652083	7.70717259652083	7.75133159652083	7.65242059652083
ATP8A2	3.79161	4.59421008179167	3.98001	3.88034334079167	2.74067	4.16327	4.03292447145833	3.25745107979167	5.31868409679167	4.38294749479167	4.23130181379167	4.04780500345833	3.55102441479167	3.67059	4.52207145045833	3.97264	3.988	4.04684	4.04672	3.94195	4.01328	4.0148
ATP8B1	2.80502344326042	4.34302892326042	4.70470972426042	4.21269701726042	4.53779840226042	4.47953914826042	4.63715744226042	2.84696760626042	4.83709068826042	4.19794396826042	4.98482193726042	4.46997141926042	3.36380820226042	4.33241715226042	4.37071506826042	2.81818595426042	4.16997292273958	4.04331692273958	4.17017692273958	4.21907592273958	4.02455892273958	4.10110192273958
ATP8B2	6.37943184994792	6.12184253794792	4.95034304994792	6.35638820594792	5.18003752494792	5.56663573094792	5.72373065294792	4.87464690594792	6.06946607694792	6.21538086994792	6.27423711794792	5.72373065294792	5.66269607194792	6.39045333294792	6.07458720294792	5.84276574194792	5.73627101205208	5.65927801205208	5.89530001205208	5.67762201205208	6.22955101205208	5.82936801205208
ATP8B3	3.2474884364375	4.1995686849375	5.0628853089375	4.2111513474375	3.1412118759375	3.4566700959375	3.2906768484375	3.3679334829375	3.9013960729375	3.9136039719375	3.2013664899375	3.6620371349375	3.5826929349375	3.8918823964375	3.5889344124375	3.4869773944375	3.7442468055625	3.6555318055625	3.7985378055625	3.6391498055625	3.7692958055625	3.5956668055625
ATP8B4	4.7870618246875	5.1729511066875	6.1088074606875	5.4233032046875	5.1353648816875	5.6733428096875	5.4287855876875	5.0716095786875	5.0044984546875	4.7333311176875	5.5355731406875	5.7623021596875	4.4337431586875	5.4386179656875	5.2060813596875	4.9156394736875	5.2462153303125	5.2710003303125	5.2386483303125	5.2152843303125	5.2690223303125	5.1964593303125
ATP9A	5.26579619889062	5.08660073489063	5.00542695089062	4.88919056039062	7.12148389789063	5.30017741339063	4.52321759489063	5.58038128639063	4.91433054289063	4.08697822189063	7.17346867789063	5.18125745789063	5.89440488489063	5.25817031039062	4.71432830789063	5.05443759239063	5.39299766460937	5.46779116460938	5.31929616460937	5.16884066460937	5.27515916460937	5.26953416460937
ATP9B	5.73934518139063	5.99688477789063	5.58352020039063	6.03969814539063	5.32754676239063	5.98098970339062	6.13102092089063	5.00704343289063	6.38398289189062	6.27370682689063	6.03754950889063	5.98531876539063	4.95548409639063	5.78997780739062	6.27183787889062	6.10225035739063	6.00139457860937	5.88475707860937	5.84904057860938	5.77875607860937	5.79294957860937	5.79541107860937
ATPAF2	6.59127522820833	6.27437559320833	6.55859234320833	6.81587489120833	5.43069605020833	6.65120059820833	6.36705152220833	6.04892449420833	6.62914652620833	6.44673265820833	6.42593443620833	6.62419901620833	6.29144519820833	6.73717272120833	6.80949273020833	6.52238203220833	6.42176283579167	6.43764383579167	6.54678733579167	6.46138783579167	6.42152783579167	6.42007633579167
ATPIF1	8.31091867233333	9.37783185183333	8.60867179133333	9.62692651333333	8.02345423283333	8.65597816133333	9.24650880383333	8.25703818883333	9.48535424083333	9.35166191833333	9.72759455833333	9.28708968533333	8.18146902883333	8.13757697833333	9.61307458833333	9.05516995933333	9.07974178166667	9.05820378166667	9.20619378166667	8.72626578166667	8.68457078166667	8.84989378166667
ATR	6.06020057420833	6.54914833220833	6.66506960770833	6.71998420420833	5.71614380570833	6.33613417120833	6.37956821770833	6.03203726520833	6.77704106220833	6.80695272220833	6.78942410520833	6.62921567820833	6.22902801370833	5.93097542670833	6.73520568470833	6.67872235220833	6.43339603479167	6.49865553479167	6.32114603479167	6.60856803479167	6.38092103479167	6.39538253479167
ATRAID	8.30819890440625	8.52014290940625	8.41421145540625	8.90790917040625	7.69333862740625	8.44351590140625	8.56311468740625	7.99116078740625	8.86625826140625	8.65847650940625	8.61253234740625	8.60898609940625	8.28873415040625	8.69390411040625	8.47071439640625	8.47508945140625	8.29059948559375	8.41343648559375	8.68278048559375	7.96022048559375	8.84445248559375	8.62711848559375
ATRN	5.60814280264583	5.39078138264583	5.72184856864583	5.99236068064583	3.79775942364583	5.89447141664583	6.11234610264583	4.83975838564583	6.17978901364583	5.83646162164583	6.34583376864583	6.28752272864583	5.44469574564583	5.90368231464583	6.30424315664583	5.91814699964583	5.78757934035417	5.69086084035417	5.65039034035417	5.75253934035417	5.71580584035417	5.74451584035417
ATRNL1	4.6469965395625	4.0146239920625	4.8878735500625	4.6317012015625	4.1496839950625	3.8428177325625	3.2551878685625	4.1146000130625	3.4832014190625	3.5914342800625	3.4087903355625	3.7019737180625	3.8722868680625	3.8135183825625	3.5521683670625	3.6311800080625	3.8376881419375	3.8874921419375	3.8734266419375	3.8185376419375	4.0533961419375	4.0037236419375
ATRX	5.76976945072656	6.15204061747656	5.94416809722656	6.24538739622656	6.42482205047656	5.77215229772656	6.52113161747656	5.68340981522656	6.54313536922656	6.19218151847656	6.43629287272656	6.89283771997656	5.89741539397656	6.39604385247656	6.17348597997656	6.14616509097656	6.21174032127344	6.26898982127344	6.18640257127344	6.18508307127344	6.15475932127344	6.18943957127344
ATXN1	5.82472475779167	5.21449	5.00488522579167	5.72046479879167	6.54909	5.81684984979167	5.9704	5.02049940879167	4.92238590879167	5.07083278879167	5.87456479445833	5.40680822079167	5.62447779145833	5.72054973645833	5.78000058845833	5.73	5.67914	5.7024	5.51659	5.59798	5.35528	5.61775
ATXN10	7.03250153919792	7.41141927319792	7.25112298819792	7.66090978869792	6.08920839269792	7.25137529069792	7.32819542319792	6.77304634619792	7.69853779969792	7.58529713869792	7.51475979769792	7.53461882019792	6.76457696119792	7.23469448769792	7.53752603569792	7.31463583919792	7.26687353680208	7.23372253680208	7.19727203680208	7.33958153680208	7.17067253680208	7.28528753680208
ATXN2	7.20817029407292	7.40443053257292	6.90955662757292	7.35813994107292	7.25452455607292	7.15368597557292	7.69723469557292	6.75956560007292	7.42404908557292	6.96288932457292	7.50940933207292	7.29171495707292	7.01777782757292	6.64379035257292	7.10396965407292	7.08538240807292	7.21459236442708	7.22739136442708	7.20599136442708	7.18221336442708	7.05392236442708	7.15999836442708
ATXN2L	7.08050675484375	6.82012800617708	6.64842598217708	6.44743604451042	6.69418341617708	6.96238003217708	7.44911796217708	7.00149471451042	6.73821506151042	6.69345074851042	6.79377090451042	6.62922202717708	6.85645939551042	6.57382544284375	6.65414161584375	6.95977940851042	6.85961242815625	6.77444042815625	6.90972842815625	6.88688242815625	6.71906792815625	6.72621992815625
ATXN3	5.35963031117708	5.22490143084375	6.06104729017708	5.25852440917708	5.13404860784375	5.11062422051042	6.16914240484375	5.12056560317708	5.97717259051042	6.04382126717708	5.33163984417708	6.11004030084375	5.62573715517708	5.06735208851042	5.91118612951042	5.15213109551042	5.55303188015625	5.54804088015625	5.50682813015625	5.54533313015625	5.54564463015625	5.54770813015625
ATXN3L	3.17314166583854	3.10952874233854	3.45447535333854	3.12776441733854	3.82004993333854	3.40335445383854	3.16254949883854	3.12022813433854	3.12915560833854	3.17751518133854	3.21581645433854	3.17366123133854	3.15217733683854	3.21190469083854	3.12810707033854	3.13158538733854	3.27532961416146	3.27130061416146	3.22801861416146	3.21226061416146	3.22276961416146	3.17445161416146
ATXN7	6.98971007167708	5.18193118067708	5.86635949167708	4.57889645167708	5.93275453467708	6.69159929867708	4.78344881467708	8.66414613467708	4.87818383767708	5.14368845567708	4.64710938467708	4.96886513167708	6.63442592467708	7.29198230467708	4.92439110067708	5.60578968967708	5.86323869632292	5.82271119632292	5.71719019632292	5.81866569632292	5.78464469632292	5.78728019632292
ATXN7L1	5.71762914698958	5.63358822432291	5.71885172232291	5.66660483465625	4.87621889598958	5.42037308565625	5.70018823032291	5.23828667665625	5.74611814932291	5.56360509565625	5.47038941965625	5.72076746898958	5.68488678432291	5.68863656165625	6.02343440498958	5.67922703732291	5.61328344201042	5.55265194201042	5.59749394201042	5.54427594201042	5.61489494201042	5.65820194201042
ATXN7L3B	6.90672035128125	7.28338866928125	7.30802033028125	7.55553186928125	6.69822031528125	7.12222585928125	7.56311753328125	6.75198420428125	7.73378667128125	7.59899488628125	7.45778054828125	7.30705613828125	7.10891265828125	7.27692345228125	7.98236550228125	7.46425745428125	7.26766065271875	7.29338715271875	7.29159165271875	7.33134265271875	7.43961515271875	7.29613515271875
ATXN8OS	3.46940613219271	3.50144176319271	3.54803139819271	3.52716488069271	3.48339574919271	3.49898986019271	3.43951149869271	3.52156225019271	3.44730676719271	3.74498216219271	3.47948823119271	3.49372513619271	3.48418103069271	3.52402084719271	3.46091188669271	3.47731838969271	3.45212420730729	3.44765320730729	3.59219420730729	3.47838020730729	3.52076620730729	3.54692120730729
AUH	5.74741329521875	6.55576879821875	6.55690924321875	6.74413275921875	6.20206495221875	6.10006324621875	6.47343446921875	5.92992187021875	6.50808608621875	6.44055818321875	6.89741096421875	6.54206646021875	6.12734133421875	5.92440967021875	6.67946299221875	6.64296682421875	6.42149869678125	6.41932469678125	6.35890969678125	6.32602669678125	6.21339169678125	6.53785269678125
AUNIP	3.04196277764583	3.16344225364583	3.56688989264583	2.79319024864583	2.77292691864583	4.02957618664583	4.79175319164583	3.88471370364583	4.09203314664583	4.47651757864583	4.65802873164583	4.89550046564583	4.71010433064583	5.02007148164583	4.43985293864583	4.61040535364583	4.01219340835417	4.03716840835417	4.02784740835417	4.22498040835417	4.05570840835417	3.99721540835417
AUP1	8.16656793698958	8.09270310298958	8.13680626298958	8.23912475798958	8.01356995798958	7.90086273798958	8.06891512298958	7.61621244498958	7.85862499198958	8.13439059398958	7.80464951298958	7.87558303298958	7.86428137498958	8.07625778398958	8.23106453898958	7.97292523198958	7.84762954501042	7.77635354501042	8.19344254501042	8.21469154501042	8.11670654501042	7.87087854501042
AURKA	4.8831812874132	5.0624962474132	4.79207375841319	5.12782466241319	4.6412092944132	4.5478490984132	5.3891238244132	5.2364866034132	5.3321248054132	6.42288893141319	5.3230103034132	5.02235340941319	4.3261837644132	5.5009013514132	6.0078033604132	4.5769839774132	5.0906870285868	5.1525650285868	5.0803160285868	5.74695169525348	4.73679302858681	5.01487269525347
AURKAIP1	9.78424952426042	9.33521784626042	9.57947409826042	9.61954912826042	9.75706643526042	9.50731507226042	9.50927578626042	9.47662803126042	9.27281897926042	9.56561121926042	9.41653943926042	9.45918174326042	9.40176815226042	9.73193454526042	9.60605941526042	9.43771828126042	9.43682314773958	9.35626014773958	9.81161214773958	9.94778514773958	9.39808914773958	9.22208314773958
AURKB	3.84459349229167	4.39725156329167	3.47801168829167	3.50008199529167	3.47292143429167	4.97957721029167	5.11675191329167	3.71939575329167	4.79108920129167	5.95848828529167	3.49787002229167	4.73507648429167	4.77414461529167	5.11183364429167	4.88051144429167	3.48340941329167	4.38550217670833	4.33047617670833	4.56507517670833	4.93066117670833	3.84654217670833	4.09462117670833
AURKC	4.84233049630208	4.74315211330208	3.45559338530208	3.42635481730208	3.28517720430208	3.69949352430208	4.15801556130208	3.40237212830208	3.29864318530208	3.37144381230208	3.76253655130208	3.46578539730208	3.38033858430208	3.39419645630208	3.95901781730208	4.15350959530208	3.67549687269792	3.75044887269792	3.67082487269792	3.74632987269792	3.78134887269792	3.79978587269792
AUTS2	5.74956151214583	6.2652158508125	6.13192170014583	6.72235023814583	5.73185717714583	5.3387414878125	6.27801866114583	5.81098252814583	6.99714082814583	7.8662405408125	6.24329317347916	6.8208897718125	5.9659223678125	5.99250201747916	6.59044677947916	6.6186466858125	6.48980204085417	6.15482204085417	6.46777204085417	6.29427504085417	6.16902604085417	6.34570204085417
AVEN	7.13581151464583	7.14006496364583	7.28503981164583	7.46617077864583	6.33750480764583	6.77471001864583	7.11645416664583	6.81515428964583	7.09880934264583	7.75052464864583	7.68057741564583	7.42628857864583	6.93800396964583	7.53502808664583	7.51936230264583	7.40753245664583	7.35648215535417	7.29567515535417	6.93101715535417	7.52741015535417	7.10626715535417	7.06828715535417
AVIL	7.07797965660417	6.21893824960417	5.76738350560417	5.54667523960417	8.07488640860417	5.75436227460417	6.39846103060417	5.75393266860417	5.06336392360417	4.95880767060417	5.70956438860417	5.61072115360417	5.79987983760417	5.27675012460417	5.02697835360417	5.83087541360417	5.91908391039583	5.86213741039583	5.85880991039583	5.79780941039583	5.89829691039583	5.86494741039583
AVL9	5.47103595547396	5.40026448497396	5.40559310197396	5.18275529247396	6.06594757897396	5.12383439597396	5.15123325297396	5.15361698247396	5.36965378947396	5.36123874397396	5.57658420597396	5.46610812697396	5.08631256897396	4.74863930597396	5.56696551597396	5.57242817247396	5.36354371719271	5.31408471719271	5.29996505052604	5.48694738385937	5.32970405052604	5.34408438385937
AVP	6.07651737252083	5.09775482952083	4.55510651052083	4.18841980852083	5.10143260452083	4.99463980052083	4.17567212352083	5.84620691352083	5.06562665352083	4.90388195152083	5.30619515652083	5.09687649352083	4.63655754752083	5.74713775052083	4.66486785952083	5.44008425852083	5.08644143547917	4.97440743547917	5.12273243547917	5.05257143547917	5.11990743547917	4.98030643547917
AVPI1	6.42306565459896	5.94500850059896	6.11975356609896	5.59227174009896	5.48030047909896	6.47504712559896	5.49937024609896	6.88297996159896	5.95116188959896	6.44178076259896	6.29071944859896	5.95730260859896	7.18745759759896	6.57358565809896	5.78869059009896	6.67657080409896	6.39055949790104	6.23957249790104	6.29673649790104	5.96303649790104	5.98865349790104	6.35334149790104
AVPR1A	4.39811311128125	3.18673748428125	3.17592674228125	3.19858226228125	3.41942837428125	3.17884310728125	3.17790166028125	4.76933901128125	3.18277062028125	3.17710505628125	3.18919747228125	3.18103825428125	3.18720793028125	3.25957538828125	3.18688692128125	3.18559696728125	3.38002231438542	3.36982964771875	3.44070398105208	3.32923498105208	3.40318664771875	3.34736631438542
AVPR1B	3.84500357522917	4.89162738522917	3.72459244022917	3.69130677622917	5.83871994622917	3.67970370622917	3.61931797322917	4.07275643822917	3.62235222622917	3.71497853822917	3.69848258022917	3.72173944922917	5.04957400722917	5.15693051722917	3.63348322822917	3.63201123022917	4.04340191777083	4.14179991777083	4.01992491777083	4.13609691777083	4.02545591777083	4.23053791777083
AVPR2	3.28596804958333	3.33673527758333	3.26987247058333	3.35004131958333	3.30328602158333	3.29171446358333	3.24293290758333	3.37106263358333	3.27846832458333	3.94236493458333	3.30168113158333	3.35618663258333	3.28900797958333	6.10322546158333	3.31672883758333	3.29256197158333	3.52848673441667	3.46730973441667	3.55736673441667	3.50636273441667	3.54159623441667	3.52331723441667
AXIN1	6.62517781782292	6.57946005282292	6.47736252382292	6.81250059982292	6.64086899982292	6.36568316282292	6.59636474382292	5.87434103082292	6.78836504582292	6.52793654682292	6.87926753482292	6.43846130282292	6.84263825982292	6.47618756882292	6.67890668982292	6.63285350382292	6.59172962817708	6.54565862817708	6.62868062817708	6.49041062817708	6.61711562817708	6.59004562817708
AXL	7.35987011497917	7.17985415597917	7.83431992197917	6.68369873297917	7.77172949597917	7.06389396997917	6.15621226697917	8.12508637997917	6.51549466897917	7.05152916497917	6.57825959397917	6.70588771797917	7.35676297497917	8.09805732397917	6.89479238797917	6.83861542197917	7.56554518502083	6.62056518502083	7.47314568502083	6.86248318502083	6.97860418502083	7.32993068502083
AZGP1	3.71857555645833	4.53409268645833	2.53461084345833	4.28045513645833	5.77141079145833	2.75313441945833	4.81041542345833	4.27955248745833	3.20298166845833	2.56364958045833	3.08019288845833	2.55352406245833	4.21368221845833	4.59604212645833	3.06262176245833	4.58114211145833	3.86342056854167	3.71759156854167	3.85224956854167	3.78069156854167	3.70931356854167	3.77776456854167
AZGP1P1	3.20600747795833	3.25359205445833	3.21861751395833	3.26271836945833	3.41141688595833	3.23229008895833	3.31690792845833	3.26388893695833	3.21174878245833	3.26496868445833	3.22332676995833	3.26904669345833	3.23078989295833	3.62569506945833	3.22512357895833	3.21905414745833	3.30294488804167	3.34354688804167	3.21467088804167	3.26496988804167	3.28480188804167	3.25226288804167
AZI2	5.54893437799479	6.07993081799479	6.63356333699479	6.28166553949479	5.84947804399479	5.72884043699479	6.23589647049479	6.38364034549479	6.09131744749479	5.88599240899479	6.14068669549479	6.12749304149479	5.45537883949479	5.65085870599479	5.97383005199479	5.95538419699479	6.03472233900521	6.22534833900521	5.75830133900521	6.05509233900521	5.86829033900521	6.06682933900521
AZIN1	7.3715006231875	7.5993594281875	7.7171408171875	7.8164454841875	7.7384787801875	7.5754783181875	7.9469972891875	7.2757795931875	8.1078430611875	7.6603211861875	7.9190165601875	7.9247348781875	7.6336664351875	7.4314885201875	7.5777852271875	7.8214817631875	7.5578918728125	7.7080618728125	7.4136138728125	7.9764573728125	7.8012918728125	7.7117523728125
AZU1	6.13516483876042	4.96139422976042	7.09561242276042	5.80983694976042	4.77703831676042	8.30227842176042	7.24027475576042	5.81962024176042	4.35522231876042	2.88169971076042	6.42769548776042	3.88383658176042	4.44981061276042	4.88329770176042	6.28463441776042	5.09984912876042	5.56943480023958	5.54145680023958	5.60916080023958	5.60901380023958	5.43989380023958	5.38376480023958
B2M	11.7773513396875	12.1125398796875	12.8633801396875	12.8542312896875	11.8952664096875	12.1268705596875	12.3861896996875	11.7347672296875	11.9788568496875	11.9823149196875	12.2854483796875	12.3262307396875	11.7209133396875	11.5830948396875	12.3692667396875	12.0432061296875	12.5223725303125	12.5892200303125	11.0116985303125	12.1808830303125	12.1406250303125	12.3201740303125
B3GALNT1	5.95938500703125	5.51847306103125	6.11885663603125	4.88381098703125	6.21291212503125	6.51621124503125	5.35743448003125	7.57902731803125	5.16983370003125	5.57858775203125	5.16835275103125	5.31947893103125	6.33463642503125	6.59900478703125	4.83016544803125	5.62786517003125	5.81133698896875	5.83411098896875	5.71442148896875	5.81566048896875	5.76789948896875	5.84683398896875
B3GALT1	3.35076856294792	3.32864032194792	3.32986538094792	3.34815869394792	3.30994480494792	3.34653904894792	3.31881109894792	3.34666243194792	3.33217657794792	3.36244818494792	3.35083578494792	3.36962239794792	3.34251775494792	3.27327363094792	3.32793871694792	3.33231014894792	3.31747876305208	3.34831976305208	3.31177076305208	3.37583776305208	3.23970176305208	3.42083376305208
B3GALT2	1.98297	4.98371	3.80539	5.72052	3.05798	4.18145	4.79437	4.09344	4.52259	5.45345	6.25083	4.46741	2.99994	4.49686	4.96659	3.29862	4.33264	4.31093	4.35746	4.30571	4.28713	4.30968
B3GALT4	8.20654445548958	8.11006612648958	8.10269562248958	8.33835828548958	8.39197683548958	8.02494119948958	8.01665909648958	8.05612644448958	8.14024952048958	8.12405773948958	8.44562309548958	8.15138381548958	8.09626013548958	8.44691181548958	8.16910434548958	8.18126036548958	8.14152926451042	8.21829276451042	8.36819476451042	8.05992926451042	8.08410176451042	8.25378426451042
B3GALT5	3.48291	3.38741	3.42681	3.39331	3.36119	3.40206	3.4048	3.96553	3.39416	3.39439	3.41074	3.40048	3.38524	3.40418	3.42539	3.38624	3.41211	3.40621	3.42886	3.44429	3.45804	3.48481
B3GAT1	5.85488050638542	5.76589845138542	6.92304764338542	7.68718905638542	4.25882509838542	6.27910481138542	6.30583790438542	5.72114375038542	6.77357987538542	6.57050109238542	8.05561557738542	5.12348726238542	7.71513193638542	8.00781918538542	7.68744101738542	7.40527735838542	6.62667694961458	6.59759594961458	6.61113394961458	6.62410394961458	6.67363994961458	6.66739194961458
B3GAT3	7.7091009025625	7.5893808505625	7.3926841565625	7.4442420555625	7.4922340385625	7.2326711545625	7.3704392795625	6.9364914775625	7.7511156495625	7.7003991475625	7.6653021765625	7.4527521275625	7.5069017405625	7.6206760875625	7.8321210305625	7.6958911875625	7.4698554414375	7.5306159414375	7.7591904414375	7.4816214414375	7.4810539414375	7.4248139414375
B3GNT2	5.53672742944792	5.40688004344792	5.72182049444792	5.87201823244792	6.24989768144792	5.93690885044792	6.23172192144792	5.67945110444792	5.73239263544792	5.67905733344792	6.04700372444792	6.18813085544792	5.43045130644792	5.99310117344792	5.93774845944792	5.71877980844792	5.76670335755208	5.81087135755208	5.83612435755208	5.97156635755208	5.90670635755208	5.71881235755208
B3GNT3	5.73133166197917	4.96544466597917	4.40925461097917	4.69989286597917	2.57335324697917	4.28011027197917	4.85762725197917	3.70052786497917	5.53353435697917	5.53232219697917	4.62264580997917	6.09053620797917	5.58097393797917	4.25169953497917	5.29454135197917	4.60293674397917	4.90289245302083	4.74314345302083	4.78170745302083	4.79817145302083	4.77507345302083	4.77153645302083
B3GNT4	3.7055919674375	3.5005058054375	4.0496893324375	3.5376313084375	3.7918191304375	4.2282936514375	3.5557759524375	3.5206381254375	3.4829127874375	3.7153609114375	3.9901183214375	3.5091079474375	3.5198300544375	3.5612997994375	3.5058519014375	3.5045083724375	3.6378804605625	3.6982854605625	3.6956064605625	3.5244284605625	3.7416814605625	3.7067184605625
B3GNTL1	6.59013795172917	5.26375341872917	5.92739133872917	5.89988528672917	7.58155275072917	5.97133856572917	5.63360632972917	5.92102263472917	5.34191366272917	4.77215609472917	6.05219785172917	5.82143375372917	5.91550671772917	6.25748768372917	5.49143942472917	5.44567110372917	5.78836232727083	5.83020582727083	5.93894882727083	5.84094482727083	5.84542782727083	5.96354582727083
B4GALNT1	3.51295929555208	3.52417159155208	3.54326228555208	3.52767000155208	3.51215351955208	3.53757070955208	3.56124717455208	3.52802983255208	3.50319568655208	3.56086102955208	3.51023485455208	3.55982063055208	3.52884735655208	3.47978126355208	3.50352174955208	3.50838985255208	3.51549363544792	3.47909863544792	3.68207563544792	3.52214663544792	3.45907263544792	3.49275663544792
B4GALT1	6.99998708120833	6.12365077020833	6.43595722920833	6.02176004820833	7.48377532520833	6.26138760420833	6.86107895720833	6.15803674020833	6.37004861720833	6.48833721120833	6.30743438520833	6.32683764320833	6.98626736320833	6.47689609220833	6.21224586720833	6.39443864020833	6.50215543179167	6.46276168179167	6.47728843179167	6.53354993179167	6.53799118179167	6.45180568179167
B4GALT2	6.51974	5.88259	5.42093	6.24007	5.31433	5.93754	5.65075	6.01197	5.93378	6.44377	6.01598	6.0142	5.58572	6.18982	6.70835	6.07437	6.14689	5.98445	6.18279	6.02934	5.85544	5.78006
B4GALT3	7.83204529384896	7.60213464284896	7.57404610984896	7.85662864284896	7.40030861184896	7.83546217984896	7.59487627234896	7.75663942684896	7.76506767934896	8.09826846384896	7.69854207334896	7.58935522684896	7.81345277884896	8.21813825134896	8.02712354084896	7.89068548234896	7.54443825065104	7.71694825065104	7.96990525065104	8.09895225065104	7.82831025065104	7.54873625065104
B4GALT4	4.90294092594792	6.08472516794792	5.98595899894792	6.48564803894792	5.91045088894792	5.73738023694792	5.96389633394792	4.88126302194792	5.98969459594792	6.21373248194792	6.34347890094792	5.99188094094792	5.50487953494792	5.29903095994792	6.32296083494792	6.20581303894792	5.85384059805208	5.87508009805208	5.76795559805208	5.90369859805208	5.92802559805208	5.85530009805208
B4GALT5	9.59589208770833	8.18199401170833	8.67861849770833	7.83929726270833	10.5395974377083	7.99325413970833	8.76841407770833	7.41549025370833	6.36360243170833	7.33511565670833	7.11564068870833	7.95167540370834	9.05075345770833	8.21822483570833	6.89164621570833	7.68490624470833	8.10276825229167	8.07896925229167	8.09520725229167	8.16459725229167	7.95445175229167	8.21305225229167
B4GALT6	3.21435029134375	3.22855413184375	3.19431263584375	3.25089484334375	5.31632323584375	3.22305703384375	3.90536646184375	3.26822707484375	3.19545140484375	3.22726266034375	3.24490198684375	3.24649172234375	3.22206868134375	3.21912610184375	3.22348032784375	3.21928052834375	3.43845732015625	3.44423732015625	3.34682982015625	3.42198582015625	3.33313432015625	3.41503632015625
B4GALT7	5.69903041077083	5.86846290477083	5.72138019877083	6.22286818677083	5.41430846077083	5.89614835177083	5.74264582577083	4.99753360977083	6.01870660877083	6.07216402877083	5.55748423377083	5.37712510477083	5.68515188477083	6.07084185877083	6.09953676277083	5.91905833477083	5.69206750622917	5.70940100622917	5.94880900622917	5.72811550622917	5.89850700622917	5.65901750622917
B9D1	3.9178776083993	4.05691203306597	3.96245932006597	4.26709619073264	3.68116958473264	3.5676465433993	3.84232223173264	3.96530022973264	3.8883012503993	5.66704936306597	4.32423861106597	4.56703280706597	3.82762047606597	4.92607248106597	5.45362242406597	4.70209162473264	4.23041885426736	4.08552385426736	4.56712885426736	4.1763341876007	4.35548352093403	4.31641552093403
B9D2	8.34531176441667	7.57315216441667	7.44137962041667	7.57999143041667	8.57273496441667	7.81826204141667	8.03282258541667	8.08228450341667	7.06811577841667	7.38650584441667	7.56373888041667	7.94708625341667	7.83148256341667	7.74245891441667	7.35252510441667	7.60296833741667	7.79177446358333	7.76839146358333	7.76049146358333	7.92144746358333	7.64843746358333	7.58726546358333
BAALC	4.62270716759896	5.13143843109896	5.84500475359896	4.70474470409896	5.09643840759896	4.44297094459896	4.51446988209896	5.36515127559896	5.79922239359896	5.29989675959896	5.46805740509896	5.18864568859896	4.72597614509896	5.50013027559896	5.24297843009896	4.87766465709896	4.99448091590104	5.17503891590104	5.26747291590104	5.14471991590104	5.04319491590104	5.05965391590104
BAAT	3.52870469647917	3.57424353347917	3.53426328747917	3.62071148947917	3.54779329647917	3.57603841547917	3.49373835947917	3.59375016247917	3.50017162447917	3.55533912847917	3.54563696647917	3.57917769047917	3.55519610647917	3.56369813547917	3.53633234647917	3.54563696647917	3.61263417952083	3.55276817952083	3.55753817952083	3.54380517952083	3.47768117952083	3.57448517952083
BABAM1	8.64547085514583	8.41324855314583	8.58895099114583	8.45426852314583	7.94901486614583	8.62543313514583	8.27910716214583	8.94839971614583	8.57716858314583	8.66266715514583	8.37184696514583	8.23223612014583	8.43415606214583	8.67895897414583	8.40613709214583	8.81541957414583	8.50362160385417	8.37580760385417	8.78794260385417	8.70222460385417	8.27397860385417	8.38735660385417
BACE1	6.55600195692708	5.87350869226041	5.72697369526041	6.06658200826041	4.85598676759375	5.57378869859375	6.36415527659375	5.71429303892708	5.21614639459375	5.18725763092708	5.43627272459375	6.40425233926041	5.48754559159375	6.13685973226041	5.66399092759375	5.81929964059375	5.78182252807292	5.77001752807292	5.59531652807292	5.84130952807292	5.76927452807292	5.77335252807292
BACE2	7.3413773201875	7.4590558401875	6.3404247581875	7.8639406201875	6.5470836801875	7.2670221681875	6.7985144411875	7.5751712131875	7.2857123381875	7.2073727871875	6.6275371431875	6.9792302711875	7.0050794571875	7.0860436491875	7.1942497741875	7.1136575911875	7.1352080658125	7.1248210658125	6.9150660658125	6.9373090658125	7.5032150658125	7.0186830658125
BACH1	7.05310648879688	7.10164719429688	7.55098222379688	6.98289332029688	7.68961184429688	6.93577844729688	7.09638015779688	7.24835461029688	6.48675681729688	6.06759203579688	6.56325659679688	6.94898649179687	6.78594900329687	6.35337818879687	6.55589536529687	6.73593989729688	6.86028029270313	7.04262629270312	6.70759629270312	6.88774329270312	6.80288129270313	7.00756329270313
BACH2	5.72549080729167	6.38398793495834	5.24288739529167	5.5006	5.17368138729167	5.61672970329167	6.10146306895834	4.82166	7.05419	7.00350989729167	5.68356	6.31853	6.26531163529167	4.86525549995834	6.31171	5.93520293829167	5.85762117170833	5.91979017170833	5.83128217170833	5.92016217170833	5.80431317170833	5.91824417170833
BAD	6.49877927354687	5.89199019404687	5.27368413754687	5.79941037654687	5.95842903454687	5.71318264954687	5.81881301854687	5.41103940004687	5.63543391104688	5.77360980804688	5.74319167554687	5.92360575054687	6.19050178354687	5.39896585554687	5.91053600404688	6.05966946254687	5.81560339595312	5.78444989595313	6.03563739595312	5.63803889595312	5.89936839595313	5.70221789595313
BAG1	9.8630505169792	9.5377274436458	9.7402025803125	8.7753045909792	9.0403675896458	10.2129841269792	8.8610539883125	10.7317867369792	9.1048588316458	9.1965589599792	9.2754780803125	8.7021682873125	10.0922214469792	9.8240338103125	8.2592830743125	9.4472858503125	9.4518021196875	9.6210341196875	9.3337646196875	9.2437116196875	9.4908416196875	9.3579831196875
BAG2	6.07582232357292	6.28906830457292	5.89522453457292	6.57468110657292	5.69336971257292	5.94678421957292	6.54530146857292	6.32239265757292	6.59947430957292	6.64152487157292	6.75115947757292	6.55981459257292	5.56985805457292	6.20584354457292	6.85267902057292	6.31231379757292	6.71533216642708	6.76641416642708	5.60357116642708	6.28397316642708	6.08402316642708	6.35992816642708
BAG3	5.45897215376042	5.57445197376042	5.65826959076042	5.68097717576042	3.53774248576042	4.89660964576042	6.08213557576042	4.60693396376042	7.04671559276042	6.23431379876042	5.58890950276042	6.32332178276042	4.96068479776042	5.08528808176042	6.23054465776042	5.87079838176042	5.32283948923958	5.39253748923958	5.42917648923958	5.59374048923958	6.25246348923958	5.32299348923958
BAG4	4.88571909913542	5.06184737713542	4.75158435763542	4.98856004213542	5.10178051713542	5.10044620213542	5.17043601313542	4.70225109613542	5.16681099113542	5.26783284413542	5.19242690863542	5.13744391813542	4.72309368113542	5.11543752663542	5.22881561663542	5.24782554813542	5.02301515036458	5.01032115036458	5.16478815036458	5.04235615036458	4.93041215036458	5.14497415036458
BAG5	7.28142109473958	7.26931452373958	7.01106901173958	7.45470378373958	6.92555437273958	7.27526687373958	7.50267450773958	6.85915808573958	7.56760901473958	7.14438647373958	7.41913203473958	7.40847362873958	6.97706244373958	7.17603786973958	7.30568839873958	7.41178300073958	7.20772052826042	7.26084952826042	7.16245352826042	7.25880352826042	7.27142652826042	7.33474702826042
BAG6	10.9641097151545	10.2930249616545	10.5976332801545	10.1373440406545	10.5350293331545	10.7874107301545	10.3187585301545	11.1078000801545	10.0456082591545	10.3701235601545	10.1537694211545	10.1876572941545	10.7339151301545	10.9828533351545	10.0920886231545	10.5074283876545	10.5972808898455	10.2145615565122	10.9811532231788	10.3421498898455	10.4397928898455	10.3555195565122
BAGE	5.3276450008125	4.5500383563125	4.4682080198125	4.5086484308125	5.9391127713125	4.3545549393125	4.8207760653125	4.1349298793125	3.9765478993125	4.2990403728125	4.8016209088125	4.7321183883125	5.0867919893125	3.9407697368125	4.5774312613125	4.7267832153125	4.5640960771875	4.7041500771875	4.6440480771875	4.6274150771875	4.6695510771875	4.6326210771875
BAHCC1	4.77287876759375	5.18849633859375	5.69374027259375	5.20624064659375	3.30121909559375	5.41163018559375	5.25299943459375	3.73958113959375	5.37486315059375	4.64278068159375	5.72872998559375	5.84776232959375	4.57831191559375	5.23042616259375	5.48500290059375	5.31818467959375	5.05743598040625	4.95181198040625	5.13270498040625	4.96128598040625	5.00804598040625	5.17853298040625
BAHD1	7.76452722105208	7.68481750905208	7.45369792305208	7.93990524305208	7.19994002305208	7.34244762105208	7.84666334305208	7.07802936705208	8.03446523805208	7.94083619405208	8.20133813205208	7.80283026205208	7.76272313505208	7.70641595105208	8.05482329205208	7.86407331505208	7.67131269394792	7.71972169394792	7.83269069394792	7.71713769394792	7.71930869394792	7.71890369394792
BAI1	5.50809820823958	6.17007413823958	5.41481616423958	6.03940681923958	5.72330601523958	5.88808226723958	5.94751893723958	5.92961764523958	6.17435248223958	5.46842653323958	5.90825312023958	5.65728154423958	5.68015246123958	5.94095832923958	5.95828224423958	5.83955170523958	5.86029449676042	5.81172149676042	5.82885849676042	5.78195349676042	5.85821149676042	5.82702749676042
BAI2	4.92990743225521	4.88747289475521	5.25011917625521	4.74894268625521	4.73519408975521	3.86408517675521	4.46452412325521	3.83842112325521	4.94867182275521	5.06611009025521	5.90236811075521	4.73680416975521	5.14622980725521	4.44851813925521	4.70502838925521	4.90493132675521	4.72484886824479	4.76185286824479	4.81654386824479	4.69556686824479	4.89231286824479	4.82537286824479
BAI3	3.10657077128125	3.11096220428125	5.90290815228125	3.12755878628125	3.09384775628125	3.10951112228125	3.08228208128125	3.12651605428125	3.07449857228125	3.10007518028125	3.11184870528125	3.10819558028125	3.10525995528125	3.10032000628125	3.09383592728125	3.48615091628125	3.30270436071875	3.29712636071875	3.31215436071875	3.27176286071875	3.30696336071875	3.32441686071875
BAIAP2	5.92092814344792	5.99778830811458	4.90936820711458	4.92804478044792	5.58826209711458	5.16270345078125	5.52040716244792	4.92021469578125	5.16149927811458	5.21617634611458	5.00776905711458	5.44158444078125	5.03270401578125	5.40528621811458	5.30050029844792	5.80728330644792	5.34670694621875	5.25889144621875	5.43621244621875	5.30994094621875	5.37896469621875	5.26447844621875
BAIAP2L2	5.20098934892188	4.54294144192187	5.25800747092187	4.37268763742188	4.46239938642188	5.05011165942187	4.94501203192188	4.83987989942188	4.93378362842188	4.12065724942187	4.33102590142188	4.78143285092188	5.16767621392188	5.62864142992187	4.86656780742188	5.32304384342187	4.85158261257812	4.91749561257812	4.87435661257812	4.85662361257813	4.83268061257812	4.85158261257812
BAIAP3	5.61728611609375	6.16838761909375	4.65830777109375	5.73249090509375	6.85330549609375	5.57761112709375	5.97533435209375	4.63499522509375	5.34451496909375	5.15267498609375	5.14207210009375	4.49935374609375	5.02881958009375	4.88816354509375	5.48114988509375	3.10917259109375	5.25858925090625	5.23828525090625	5.27385325090625	5.13617375090625	5.30224475090625	5.23971875090625
BAK1	7.5605918769375	7.2334012109375	8.1264548079375	7.3597761089375	7.2339841029375	7.1111020759375	7.1243099339375	7.9776854009375	7.4290398909375	8.0345959689375	7.5532425989375	7.5804577299375	7.4140642219375	7.8992126549375	7.7808366729375	7.5888393839375	7.4916811650625	7.3533421650625	7.5760831650625	7.5926451650625	7.8474161650625	7.5166801650625
BAMBI	8.49082388401042	7.21469409101042	6.49034627001042	6.17731856301042	7.12802073201042	5.67525244301042	4.90398105401042	7.90098224501042	6.88191725601042	5.54353776601042	7.07525281201042	6.38975535301042	7.02664074001042	6.44375526701042	6.52424368501042	6.34093942801042	7.26500701598958	7.00013001598958	6.74109801598958	6.15284501598958	5.96241101598958	6.70630701598958
BANF1	8.34915128114583	8.15855816114583	8.20620353114583	8.30938422514583	7.88221093914583	8.32323334014583	7.95923077614583	7.81391807914583	8.38904638614583	8.60153329314583	8.27208107014583	8.31083156514583	8.38362264614583	8.64889467814583	8.68414117914583	8.19405917714583	8.39578060385417	8.40704260385417	8.50165360385417	8.41131260385417	8.21620860385417	7.75028960385417
BANK1	6.12828886755208	7.24163201155208	6.78139819955208	7.75749241155208	5.94393309755208	6.82793759455208	7.53854567555208	6.30103841555208	8.32934308755208	7.57008889055208	7.10423189555208	7.41387155455208	5.98826563055208	5.69176331855208	7.16169387555208	6.40280211555208	6.92219374844792	6.89190874844792	6.91384174844792	6.85455574844792	6.88521274844792	6.85065974844792
BANP	7.09015706294792	7.31357873428125	7.00201076128125	7.07178328294792	7.70281848661459	7.03326501361459	7.53028009394792	6.85165442261459	6.95260856128125	6.81264717961459	7.14953929428125	7.13761739494792	7.30472793561459	6.96783350428125	7.11348828161459	7.19609690294792	7.09638518205208	7.14358318205208	7.18804818205208	7.29055118205208	7.12875018205208	6.98897218205208
BAP1	6.89482302623958	6.30372418623958	6.62971069623958	7.01886377623958	7.12450006623958	6.83347236823958	6.55026825323958	6.13958207023958	6.71517469623958	6.52213677823958	6.57401688323958	6.73837527823958	6.61335896923958	6.93665865723958	7.01297029023958	6.63722274723958	6.72629750476042	6.62754250476042	6.87829350476042	6.73057150476042	6.77199650476042	6.48212050476042
BARD1	5.90154	6.34332	6.71817	6.16104	5.39478	5.89023	6.37299	5.75691	6.67259	6.89081	6.62757	6.59514	6.01486	6.05797	6.70925	6.32147	6.18518	6.46168	6.24506	6.69232	5.94754	6.12896
BARX1	3.9785818180625	3.9994963110625	3.9780481800625	4.0209515730625	3.9827972400625	3.9971210330625	3.9511912420625	4.0180796140625	3.9456613470625	3.9855687520625	3.9868140160625	3.9958609680625	3.9918465740625	4.0203700790625	3.9802836120625	3.9791998790625	3.9470365149375	3.8431225149375	4.4430875149375	3.7772995149375	4.0830115149375	3.8358945149375
BARX2	3.48628965138542	3.41574896538542	3.49975410538542	3.43662597638542	3.41269597138542	3.48301137038542	3.47752429338542	3.42933788338542	3.43484390238542	3.48501174038542	3.43528721138542	3.48438947138542	3.46629283838542	3.53210986538542	4.02213536738542	3.84956826538542	3.53509384661458	3.57728284661458	3.54617084661458	3.42569384661458	3.52362184661458	3.52362184661458
BASP1	11.328011211875	10.103970211875	9.61064	9.8011	12.673459561875	11.169191091875	10.431505451875	10.645076661875	9.05264	9.60151	9.96147	10.562948891875	11.057161781875	10.975360301875	9.55946	9.83511	10.747419288125	10.630640288125	9.78607	10.925024288125	9.90233	10.396755288125
BATF	7.93110670751042	8.12315434351042	8.05452347051042	9.18938650651042	7.87928671851042	7.77338569051042	8.43655333851042	7.54084354851042	8.12852114651042	7.98663125251042	8.96666860651042	8.28692619551042	7.84336588551042	8.06912745851042	8.85469248651042	8.28731299351042	8.14712656348958	8.19831556348958	8.24029956348958	8.23787656348958	8.16176856348958	8.27142056348958
BATF3	6.22170581189583	6.60971107489583	7.77512751689583	6.52978391689583	3.54893746589583	6.21857355689583	6.03854934689583	6.46161556689583	5.69860620489583	5.65876049389583	6.28089395389583	6.41232911589583	5.17525703389583	6.01833809189583	5.83127765289583	6.62426227989583	6.08021090110417	6.09635890110417	6.15547990110417	6.03626590110417	6.07652290110417	5.96905990110417
BAX	6.7049968311875	6.7650631966875	6.5686228286875	6.5067970706875	7.3518257451875	6.5204219721875	6.2278665251875	6.5425847891875	6.4505350846875	6.4742938001875	6.6294874666875	6.4960329956875	6.7524197066875	6.8285756431875	6.4759131051875	6.7070580516875	6.6246396758125	6.7091386758125	7.0838141758125	6.6158231758125	6.3414116758125	6.3761081758125
BAZ1A	7.22444013713542	7.36807198613542	8.35072605213542	7.33473613713542	8.01202687913542	7.29210421013542	7.94415780613542	7.73819218913542	7.07104389813542	7.10869411013542	7.31427031313542	7.64763330413542	7.25690854913542	7.21701203413542	7.18311789413542	7.22976035913542	7.41242165786458	7.48835365786458	7.31385415786458	7.48442815786458	7.54458265786458	7.49119565786458
BAZ1B	7.02675647742361	6.85515068642361	7.22125767892361	7.30236247942361	6.41913569642361	6.77853879042361	7.09770210392361	6.57071743092361	7.41109913342361	7.57952289092361	7.21840449642361	7.17462383042361	7.04712684642361	7.10588508142361	7.60905524192361	7.28362469192361	7.08987066674306	7.08770900007639	7.07282633340972	7.16025266674306	7.08774800007639	7.13945466674306
BAZ2A	6.51269601527083	5.95898730627083	6.34675498527083	6.41616127227083	7.77378821627083	5.74910097527083	6.35133914327083	5.59210511227083	6.41118057727083	5.99804522027083	5.87945520927083	5.95724190527083	6.39309929027083	6.02567236127083	6.15541264827083	6.33111095227083	6.22022728272917	6.21209478272917	6.26397128272917	6.29394403272917	6.21930778272917	6.23501153272917
BAZ2B	5.40336496308333	5.60666	5.37000812841667	5.63208698908333	6.09596	5.69202716241667	5.48415	5.74871604408333	5.58502859108333	5.37538845241667	5.49752203741667	5.55787	5.45993480341667	5.40617887341667	5.11213107041667	5.5744	5.4864	5.56662	5.56055	5.49583	5.54778	5.56837
BBIP1	5.70387447825521	6.15883014375521	5.75470916125521	6.15767593075521	6.21394166925521	5.79762142575521	6.29719332725521	6.05489028975521	6.12362827825521	5.98282942375521	6.30805745275521	5.98720244775521	5.71683359975521	5.51668576325521	6.09503572875521	6.23408361425521	6.07653137924479	6.14134137924479	5.85938787924479	6.01679337924479	5.90210987924479	6.04249587924479
BBOX1	3.01564837490625	3.00738346590625	2.99838228390625	5.63618435190625	3.00649132790625	2.98480481290625	3.01512069690625	7.64258289690625	3.02005009090625	2.97332294690625	3.02461706590625	2.97964348390625	3.02786054990625	2.87715935290625	3.00128356890625	3.00584098690625	3.48002851609375	3.47509051609375	3.43007351609375	3.45754251609375	3.46936351609375	3.39404251609375
BBS1	4.29396997703125	4.56086196303125	4.27472026153125	4.66153251403125	5.10481300553125	4.51899862103125	4.96168625003125	4.40524342503125	4.68277818453125	4.55816051053125	4.68418330153125	4.58204517753125	4.50865811053125	4.87568121903125	4.55203098703125	4.60502379553125	4.57586520646875	4.63681320646875	4.82615820646875	4.17868020646875	4.65953620646875	4.80934220646875
BBS10	5.71684323785417	6.59905191985417	5.58852691985417	6.56443078585417	6.03524973985417	5.97208812285417	6.69239608885417	5.48958278285417	6.36797357885417	6.26616654485417	6.40945460385417	6.36357541685417	5.59280091685417	5.56780451885417	6.25835321685417	6.19622996485417	6.12039068914583	6.19202368914583	6.08177768914583	6.09389468914583	6.06015168914583	6.08195968914583
BBS4	6.61019646952083	6.89741513552083	6.77579844752083	6.91282628252083	6.95577853652083	6.37448042252083	6.91372280752083	6.44046976652083	7.03666223852083	7.08470431152083	7.07766411752083	6.82997203352083	6.82037893352083	6.51253602652083	7.15769124752083	6.91048858552083	6.85219141847917	6.85337041847917	6.86073041847917	6.74308441847917	6.74879241847917	6.93337541847917
BBS7	3.24737127755208	3.06187571355208	4.42795376355208	3.18647136255208	3.05139890555208	3.10604265755208	4.16564667355208	5.29241551655208	4.31887816655208	3.31766877855208	3.11009374655208	3.13620005655208	3.08022644555208	3.59566152655208	3.09318516255208	3.08071135255208	3.52007040244792	3.51504640244792	3.52440340244792	3.56636140244792	3.50588240244792	3.47016140244792
BBS9	4.87473550965625	5.18886938915625	5.07186809115625	5.45900846165625	4.64125021965625	5.24508069915625	5.29532984915625	3.86174122565625	5.55963486265625	5.41953364965625	5.58345886415625	5.68461699565625	5.18767620615625	4.65698771115625	5.39495193965625	5.14746529115625	5.13368456034375	5.15470206034375	5.12521431034375	5.11608856034375	5.11802281034375	5.20436606034375
BBX	7.79756201976563	7.76794987526563	7.80961135076563	7.69167422576562	7.48274252326563	7.51842521226563	7.75215996676563	7.59921306376563	8.07486077726563	7.97752248576563	7.92377900276562	7.91726991626563	7.67725624126563	7.56576274876563	7.99432022426563	7.75489453776563	7.69465176073437	7.95004026073437	7.63509826073437	7.75673226073437	7.67331776073437	7.90453626073437
BCAM	3.60678463253125	4.53151788653125	3.61124476053125	3.54223096453125	4.44614392653125	3.59332271953125	3.58410955353125	3.52996923753125	3.80688823553125	4.17919098053125	4.08275768353125	3.58972760853125	3.96735143853125	3.63919928253125	3.54996125153125	3.54988370153125	3.86362174146875	3.73629174146875	3.77714324146875	3.73531974146875	3.89820224146875	3.79327774146875
BCAN	3.37094656567361	3.58061832967361	3.32983698167361	3.39594291167361	4.28875666767361	3.36572238967361	7.74684491567361	3.43446709567361	3.36630457267361	3.38694261667361	3.37945654667361	3.41366309967361	3.37245636567361	3.34718983967361	3.38324238467361	3.37910995767361	3.73991443865972	3.67382677199306	3.75879377199306	3.67395443865972	3.73466277199306	3.74691077199306
BCAP29	5.83344227272396	6.32365416772396	6.39658778072396	6.73947464522396	5.38778111522396	6.23109635272396	6.36811565272396	5.87295608022396	6.71193399822396	6.31661652122396	6.76163433222396	6.44868724922396	5.91459778772396	6.06347122722396	6.69497751522396	6.47514306872396	6.34760194377604	6.51696994377604	6.06514294377604	6.33447294377604	6.15701694377604	6.28135894377604
BCAP31	10.1638931038802	9.94021303838021	10.1905918083802	10.3045154508802	10.4991992678802	9.80864127638021	10.2104523163802	9.63295325788021	9.68723143338021	10.2507421753802	10.0501279518802	9.72906137238021	10.1212722553802	10.1671966743802	10.5832030928802	10.0915886248802	10.0456760271198	10.0606700271198	10.3135950271198	10.0529590271198	10.0808010271198	9.98288002711979
BCAR3	5.4996320943125	4.8603326303125	4.0358816463125	5.5337774483125	3.0991804793125	4.9587230813125	5.5009607453125	2.7692174893125	5.9911736603125	6.1511391943125	5.5133102153125	5.5021052363125	3.4366657743125	5.6596859263125	5.6234704433125	5.4081189383125	4.7768459376875	4.9382119376875	4.7798829376875	5.1523269376875	5.3931939376875	4.7883039376875
BCAS1	4.35813473809896	4.28554375359896	4.16594582709896	4.36774755759896	3.81783601709896	4.38049830659896	3.92032925459896	4.42025631309896	4.26638450859896	3.96851841959896	4.18766804859896	4.78277836259896	4.04760661859896	4.05493713059896	4.38424214659896	3.78629504609896	4.28261696140104	4.07030996140104	4.17256496140104	4.17059396140104	4.31069796140104	4.19123696140104
BCAS2	6.98567071205208	7.70143627905208	7.28952928005208	7.88071984805208	6.61181713805208	7.28062096205208	7.44451642005208	7.22671889605208	7.87707791205208	7.69825223605208	7.82298756105208	7.65641297305208	7.19000448605208	7.14936637205208	7.75940577805208	7.39810872405208	7.55583468194792	7.78332768194792	7.11088668194792	7.54040868194792	7.32296668194792	7.30131768194792
BCAS3	5.93333371576042	5.28499876909375	5.46811556609375	5.25776728676042	6.12078530342709	5.77035527742709	5.66112069709375	5.42047612842709	5.37056421942709	5.60633426242709	5.39212604742709	5.64547563909375	5.72494769509375	5.74599084076042	5.72438250176042	5.40227246976042	5.63520990123958	5.48755290123958	5.90401590123958	5.47194990123958	5.52300590123958	5.55165790123958
BCAS4	5.92613053453125	6.60993040453125	5.57926563053125	5.56905089853125	6.10970957253125	5.98389103553125	5.93632828903125	5.87489773053125	6.16092667603125	6.34060839453125	6.12250412703125	6.10988829503125	5.93266004353125	5.89457382453125	6.09114067453125	6.00264363653125	5.97355136046875	5.94347236046875	6.18027436046875	5.90068236046875	6.13441436046875	5.95916136046875
BCAT1	4.91771061459375	5.37119005209375	4.79480289859375	5.42604377709375	5.01842460059375	4.83702410459375	5.28242878509375	5.10902052059375	4.72104703809375	4.92498180659375	4.52856974909375	4.46268853409375	4.81739203459375	5.30618293309375	5.04316552759375	5.40112399809375	5.09211556090625	5.00444156090625	4.83479106090625	5.29761306090625	4.77985706090625	4.97685556090625
BCAT2	6.91450052830208	6.41031067130208	6.33418599030208	6.87788609430208	5.49091766430208	6.62243161830208	6.61764319530208	6.30686127730208	6.73963167430208	6.92729383630208	6.71587545530208	6.73889084530208	6.96229078630208	7.02598800530208	6.82581468330208	6.62918451230208	6.70793826069792	6.64707926069792	6.65511126069792	6.67230176069792	6.56696026069792	6.55299926069792
BCCIP	4.73772534238021	5.23203863988021	5.04547323488021	5.44947708238021	4.43468923638021	4.20225759838021	5.56344259488021	3.91703459038021	5.66145284488021	5.63512673788021	5.44369348488021	5.58553884588021	4.77997557488021	4.88042019238021	5.52262130088021	5.06095127938021	5.04286274461979	5.14142474461979	4.96245774461979	5.16800074461979	5.04205574461979	5.07516774461979
BCHE	3.13748720583333	3.16195763583333	3.13943831383333	3.18640456883333	3.14721023883333	3.15762103383333	3.11185023083333	3.61403993983333	3.10867802983333	3.14806776383333	4.48037308883333	3.15911110883333	3.15416566983333	3.26335548483333	3.14439470583333	3.14053697783333	3.31026008316667	3.21064008316667	3.21159908316667	3.29808708316667	3.26411308316667	3.30081008316667
BCKDHA	6.35670567483854	5.95630464183854	5.66614313983854	5.70004551583854	6.40687299483854	6.07687929733854	6.34805966283854	5.66435569533854	6.28904404883854	6.02577078933854	5.71643334983854	5.75561060333854	6.44433818283854	6.70963905233854	6.54087660133854	6.34450916533854	5.97932794266146	5.72502794266146	6.58582294266146	6.00430894266146	6.21813494266146	6.23797294266146
BCKDHB	5.15899175154167	5.30026857620834	5.38245795820834	5.65903815354167	3.92469	5.68147	5.52474535020834	3.99122	6.03483	5.73921	5.63414110754167	5.66855	5.15091	5.17207187354167	6.03529735254167	5.58641	5.31447177745833	5.24448227745833	5.47285577745833	5.36981977745833	5.33838277745833	5.37660327745833
BCKDK	7.77715037475521	7.24297938275521	7.85189223075521	7.52527063225521	8.16739692925521	8.06526555175521	7.49290908425521	7.70867871425521	7.04060315825521	7.30118418075521	7.48929868925521	7.58052779325521	7.70904713275521	8.08497636175521	7.66563346975521	7.61686284875521	7.60407511674479	7.45757911674479	7.95978311674479	7.68368611674479	7.80657211674479	7.35818311674479
BCL10	3.58109562792708	3.51499747492708	4.94363635892708	3.53720384892708	4.52368282592708	3.58623857992708	4.21986641992708	3.52647202392708	4.01464539292708	4.50221661792708	3.53751189992708	3.59260709692708	3.56703643692708	3.58860795292708	3.81475008292708	4.35918346692708	3.76398434007292	3.97242634007292	3.83758334007292	3.89750934007292	3.94980834007292	3.98234534007292
BCL11A	5.82211324216753	5.85434512916753	5.73822644966753	5.82761748941753	5.05115207616753	5.63186021366753	5.68210662541753	5.50776553041753	7.01427779641753	6.52300149091753	5.88650507591753	6.09378326916753	5.75109604341753	5.57162755041753	6.24185276716753	5.94723028291753	5.87150878674914	5.8497404534158	5.91358912008247	5.8448624534158	5.94188412008247	5.8826254534158
BCL11B	6.84901329541146	6.61110663391146	6.17487889391146	6.40846660291146	5.49462045091146	6.22920562741146	6.64437528891146	6.08614249791146	7.34297227641146	7.17577852891146	6.69807880041146	6.87178198441146	7.07754222841146	6.18761355891146	7.11755104541146	6.50883784991146	6.60024918108854	6.61934918108854	6.57556918108854	6.69452418108854	6.50059518108854	6.56395018108854
BCL2	7.46674260260937	7.49417845010938	7.26914141960937	7.04864388710937	5.95198415560937	7.25896333410937	7.24767506310937	6.62038223360937	7.63610723410937	7.57361442310937	7.16069234260937	7.46400856810937	7.21986798310937	7.15386043660937	7.32817440410937	7.09047102860938	7.21598034789062	7.20821209789063	7.21250459789063	7.20570734789063	7.12689634789063	7.14988959789062
BCL2A1	7.67630645124479	8.47899763024479	7.48639870274479	8.05127961424479	9.57033726474479	8.16412761674479	8.17535585824479	8.22977304674479	6.75720715924479	6.89547696624479	7.84088771374479	8.03780606574479	7.09794465424479	6.99734236524479	7.25154765174479	7.92695833624479	7.80469986025521	7.75465886025521	7.85017786025521	7.73829086025521	7.87472086025521	7.71660686025521
BCL2L1	9.02628455941667	7.99013534641667	8.17050189841667	6.22150904241667	7.71583035741667	8.28151114241667	6.35499160741667	8.64175592441667	7.49699989241667	7.87101855941667	6.92304685941667	6.94988493841667	8.50507895941667	8.74657888041667	6.86172846141667	7.98033208141667	7.65813144858333	7.61714	8.00965444858333	7.56973	7.88871	7.65807844858333
BCL2L10	3.36136626508333	3.98874329208333	3.38147499908333	3.31503961908333	3.28451124908333	4.19962571308333	3.34962938108333	3.30361590308333	3.31951677008333	3.83156822908333	4.18275830108333	3.38714819108333	3.34146333608333	3.32001161608333	3.70135985308333	3.32084391508333	3.44673862291667	3.47732062291667	3.59871662291667	3.45488262291667	3.53083362291667	3.71226162291667
BCL2L11	7.09061233651042	6.43619937417709	6.63645690184375	5.97626372651042	7.77112817117709	7.31783860951042	7.06234173117709	7.20763225417709	6.71442605117709	6.74376367984375	6.37466617017709	6.59924612984375	7.49242970017709	7.19810327317709	6.34639405051042	6.87028999717709	6.87047217648958	6.87813367648958	6.89778967648958	6.92048767648958	6.79785667648958	6.82443217648958
BCL2L13	6.27830450690625	6.26662413257292	6.61571760190625	6.35035957090625	6.36429996423958	6.48247867423958	5.93317918090625	6.47106059223958	6.31990863790625	6.28046862457292	6.31227188057292	6.47105416223958	6.66005166690625	6.72018129723958	6.15734548157292	6.28588085857292	6.58090917709375	6.56222717709375	6.27685217709375	6.12452017709375	6.26342317709375	6.43051317709375
BCL2L14	3.54269156877083	3.46108610377083	3.76222079577083	3.47032733877083	3.84805073677083	3.48528575077083	3.48712507677083	3.45761092077083	3.48160180377083	3.47124564977083	3.49327566077083	3.47572535577083	3.46536227877083	3.49112339577083	3.49508088477083	3.46853934877083	3.47110137522917	3.50942737522917	3.45686237522917	3.42747137522917	3.60436637522917	3.66440337522917
BCL2L2	6.6853542101875	6.4435706391875	6.8234452461875	6.5480478801875	6.1616343561875	6.4041423121875	6.8649360121875	5.9831633231875	6.6764131291875	6.1049422201875	6.6220661381875	6.7099471951875	6.0154653251875	6.3271329021875	6.6264631411875	6.5317305421875	6.3131989108125	6.5041149108125	6.4869959108125	6.4275589108125	6.6651529108125	6.4261489108125
BCL6	9.46617825635417	9.28724578635417	8.84173254635417	8.87716991635417	11.3121199363542	9.30726070635417	9.96854096635417	8.91307390635417	7.88024314635417	8.06331158635417	8.89168217635417	9.24934283635417	9.41167829635417	8.56111884635417	8.46485302635417	8.81797105635417	9.26571360364583	9.15267010364583	9.01892060364583	8.82887660364583	8.99806260364583	9.22832760364583
BCL7A	6.03876	6.53304	5.49685	6.08395	4.7939	5.38708	6.44186	4.98837	8.12235	7.56709	6.05187	6.61608	6.03012	5.64077	6.878	6.33482	6.19124	6.17398	6.20398	6.19154	6.14572	6.22037
BCL7B	6.62788966964583	6.79480687164583	6.94236416364583	7.07566491364583	6.69096073264583	6.51444399764583	6.91448036364583	6.40897468764583	6.98589298964583	7.06072600664583	7.17309195164583	6.96807744964583	6.89665007564583	6.95611950364583	7.08065718364583	7.03854100764583	6.77678418135417	6.86904918135417	6.93336418135417	6.90351618135417	7.12529918135417	6.69049018135417
BCL7C	6.15448595181771	5.92777528731771	6.26537252331771	6.18119290931771	5.98160857581771	6.48089970181771	6.22373766281771	6.01504198781771	5.85998323031771	6.44613271431771	6.01839585681771	5.99455844881771	6.66343221181771	6.71313649731771	5.82549227681771	6.06201261731771	6.08509648668229	6.03406248668229	6.46173848668229	6.00593048668229	6.33211048668229	6.13603348668229
BCL9	5.03164903729167	5.35941619629167	4.93802440629167	5.09138284929167	4.71361763129167	5.14483579129167	5.33952515229167	4.25467047829167	5.97352714629167	6.10005238429167	5.78495641229167	5.67654616229167	5.31258604129167	5.17957010329167	5.69676915129167	5.42030492929167	5.26714778370833	5.32774778370833	5.29985178370833	5.33050278370833	5.22705578370833	5.42923178370833
BCLAF1	7.94277728909896	8.07689839459896	8.09844388959896	8.19849514109896	8.20407318159896	7.89803659459896	8.21125186209896	7.58053980509896	8.30321070109896	8.20407053109896	8.24124570609896	8.19817599609896	7.95774459709896	7.62209417309896	8.32972507609896	8.11940867059896	8.15492268390104	8.22141843390104	7.82705518390104	8.19094418390104	7.94031868390104	8.11016268390104
BCOR	5.34926496561458	5.39852574161458	5.48168720094792	5.96855728861458	4.74771913861458	5.53652349261458	5.84324073361458	5.31720211394792	5.70564586628125	5.76440022561458	5.35138844761458	5.92748867461458	5.78204428661458	5.55348841528125	5.32943320628125	5.23797860828125	5.54871010871875	5.51539510871875	5.57269210871875	5.43911310871875	5.53844510871875	5.49611510871875
BCORL1	7.72139368828125	6.92754059628125	6.60676148328125	6.88636213628125	8.51630153728125	7.06918852628125	7.18476336228125	6.91906841728125	6.46316762728125	6.62777018328125	7.19497601628125	6.84015804728125	7.26522894128125	7.17104562628125	6.69069489928125	7.01464421928125	7.19962608171875	7.04789708171875	7.05500408171875	7.01161708171875	7.06730408171875	7.03070108171875
BCR	6.80634892654167	6.27505449220834	6.45536298154167	6.78898256954167	6.20018612954167	6.71869637220834	6.53431942454167	5.66273755854167	6.60586270620834	6.63732444754167	6.56278621154167	6.49734	6.63995	6.82246	7.04959815920834	6.83945543754167	6.51339039845833	6.47369189845833	6.73958489845833	6.55784939845833	6.67420039845833	6.45245789845833
BCS1L	7.39023969152083	7.61880426152083	7.24241134252083	7.52790217952083	7.02983406552083	7.31028922752083	7.60946692052083	6.95345077452083	7.56998213052083	7.85398385252083	7.58330062152083	7.38752814252083	7.53963218952083	7.24529251652083	7.64269723352083	7.44490053252083	7.26874156347917	7.24102756347917	7.54486356347917	7.79271156347917	7.39412556347917	7.36467356347917
BDH1	6.77353741873958	7.14934258473958	6.14610485773958	6.91739656173958	6.13404670573958	6.90944123273958	7.19488643673958	5.94341565573958	7.47199171073958	7.48317530773958	7.19558040173958	7.27560643873958	7.14184401573958	7.05869502373958	7.53460308273958	7.21805869173958	6.83265771626042	6.96545371626042	6.99787071626042	6.85975171626042	7.06959671626042	7.10506671626042
BDH2	3.82198922289583	3.33310310889583	4.57588017689583	4.07794099989583	3.40106934389583	3.66431808889583	4.56999017989583	3.73671851489583	5.36172409989583	4.39789145489583	4.87259063989583	4.26607971089583	3.24580590289583	3.22778983889583	5.08761634789583	4.66194076489583	4.39528385810417	4.15431985810417	4.14549885810417	3.91080485810417	4.20589185810417	4.05161885810417
BDKRB1	4.64421575763542	3.54567405863542	3.64215897963542	3.58788339863542	3.54535855763542	3.62007990563542	4.32187090163542	3.96560918563542	3.58214648863542	3.62576545563542	3.60781348763542	3.64684860563542	3.58763014063542	3.58966601963542	4.45993402263542	3.58724298163542	3.97642028836458	3.69184528836458	3.89860828836458	3.68497828836458	3.92381728836458	3.53429228836458
BDKRB2	3.99039277034375	3.99057908134375	3.97817428234375	3.99886067334375	3.97505556234375	3.97402296234375	3.97335350034375	3.99039277034375	3.97078928534375	3.96852243034375	4.00109004434375	3.97634578334375	3.97364179234375	3.91760993834375	3.97336943234375	3.98319546134375	4.40502273565625	4.45883173565625	3.94020873565625	3.20349473565625	3.63393073565625	4.22178473565625
BDNF	3.40834169621875	3.37641555071875	3.40078802121875	3.38795899621875	3.36581618121875	3.38612277821875	3.38279619221875	3.37511887671875	3.66073941871875	3.37745734371875	3.39299674921875	3.38597013271875	3.37297814921875	3.35928887521875	3.37415390921875	3.38401014171875	3.22436806328125	3.52470906328125	3.43304106328125	3.44094406328125	3.40167506328125	3.37187006328125
BEAN1	4.82408	4.24237099679166	4.3799	3.76779763045833	4.92720800245833	4.50974629845833	4.19582	5.06765985745833	3.65029398379166	4.26987411845833	4.31588869945833	3.59818388345833	5.03675796279166	4.95985358645833	3.94330540945833	4.19134	4.36215641054167	4.38958341054167	4.38732341054167	4.24975141054167	4.38992741054167	4.42628641054167
BECN1	8.33957866102083	8.03060357202083	8.12335563002083	8.08513589302083	8.49790241702083	8.03601589102083	8.21135317702083	8.15361497202083	8.17776119602083	7.97133046602083	8.17734912602083	8.21757610002083	8.20571835402083	8.24842972602083	8.04983132002083	8.05325659702083	8.16097840197917	8.12389190197917	8.14978590197917	8.13975740197917	8.17692440197917	8.21571690197917
BEGAIN	4.30511388973958	8.24592713973958	3.28432504573958	7.02267576473958	7.35472728273958	3.79826767973958	6.12106542073958	5.84075122373958	6.30765578673958	3.33437864373958	4.92559943173958	6.46820134873958	6.80599698573958	5.90680430373958	6.54141279973958	7.89701454773958	5.83639566426042	5.89746266426042	5.88246466426042	5.69879166426042	6.13999366426042	5.85486066426042
BEND5	4.72681792897917	5.81596536697917	5.26603063197917	5.66994605297917	5.37019863297917	5.30659541197917	6.32103447497917	4.87320704597917	7.07345650197917	6.82185436197917	5.56624445697917	5.78749886997917	4.85640685697917	3.66966355697917	6.14223941197917	5.17569738597917	5.53723522602083	5.52104422602083	5.58898322602083	5.51566822602083	5.45364622602083	5.54949422602083
BEST1	6.32974349630208	6.50079331330208	6.42176546230208	6.26513487330208	8.54477132030208	6.61509337130208	6.63926670230208	6.33198535930208	5.50248240130208	5.53320714030208	5.85170787630208	6.36026400430208	6.47459952730208	6.34965424330208	5.70318552030208	6.19809321830208	6.30830957269792	6.36022157269792	6.37914057269792	6.41971157269792	6.31962657269792	6.32114557269792
BEST2	4.78552563803125	5.61790447703125	4.78304853703125	4.88920630903125	6.28364414903125	5.98374486903125	4.07091920203125	7.95207254303125	3.74390720503125	4.38956323303125	4.60717732303125	4.26404288203125	5.89321716603125	6.88932896603125	4.31309725803125	4.65276502603125	5.24478929896875	5.16176829896875	5.20753329896875	5.17733629896875	5.18601329896875	5.19224629896875
BET1	5.01671044926042	5.66107191392709	5.04042097859375	5.76409688159375	4.25691213592709	5.30661463859375	5.46382238326042	4.98795985559375	6.02813002226042	6.11434192559375	5.78794133392709	5.65144344626042	4.82979411659375	5.04970836992709	5.72308978659375	5.78954234459375	5.54223736973958	5.42286636973958	5.30644536973958	5.44289836973958	5.38793736973958	5.32446536973958
BET1L	5.89608424565625	5.56403351032292	6.09530935398958	5.61472018832292	5.71212283265625	5.86078342998958	5.75878348265625	6.05582521765625	6.00512638065625	5.95862891765625	5.74403163998958	5.48200662598958	5.81745046332292	5.65830874965625	6.02129260832292	5.55279126532292	5.71482701534375	5.72414801534375	5.98483601534375	5.73092301534375	5.86699801534375	5.77725501534375
BEX1	3.44617	4.99173	5.45338	5.6445	4.10753	6.66098	5.87291	4.47074	4.08696	3.79149	5.32476	5.45365	4.35511	2.56226	4.44896	4.8803	4.72116	4.74788	4.78673	4.69201	4.65483	4.72919
BEX4	5.8012036525625	6.4937257865625	6.3435697245625	5.9309116885625	4.6899604855625	6.6873189975625	6.1627374365625	4.9418223645625	6.8215889985625	6.5290820895625	6.3707383715625	6.3329038465625	5.7675364135625	5.8703580205625	6.8635618555625	6.2751362105625	6.2542657464375	6.2931857464375	5.9228937464375	5.8573017464375	6.0739997464375	6.3041617464375
BFAR	7.76943171864583	8.01022592664583	7.76315579764583	8.15132579064583	7.38594855764583	7.65861194664583	8.06194173164583	7.41891529564583	8.12419149764583	8.01163838364583	8.15046674964583	8.14991700864583	7.87928354764583	7.95967977964583	8.25431230664583	7.95923095364583	7.67260214535417	7.86842614535417	7.85978614535417	8.17813914535417	7.89493014535417	8.04172014535417
BFSP1	5.31848383266667	5.25428163866667	6.15237514466667	7.74889673066667	5.58701246566667	5.18154892266667	5.87251150066667	5.03024960966667	6.33905129466667	6.33785206866667	7.64474077566667	5.99250084766667	6.55328698066667	6.90306983466667	6.64388089566667	6.01167237966667	6.14588459933333	6.11261459933333	6.27274659933333	6.16132559933333	6.06234559933333	6.20936359933333
BFSP2	3.02833615477083	4.85990045177083	3.94407683677083	5.08002615277083	2.49556693177083	3.75494024777083	3.47278238377083	5.39315927577083	4.44945205177083	7.04322738777083	4.10073368577083	4.61904402777083	4.36420373177083	4.94134534877083	5.46965124377083	3.65267965377083	4.41067668122917	4.40037668122917	4.42259968122917	4.33725968122917	4.48230768122917	4.44770168122917
BGN	6.22759578899653	5.82627684399653	4.36111630399653	4.37317823299653	4.34756832499653	4.37794891099653	4.49229703799653	4.36230327799653	5.35962235499653	4.38670066999653	4.37947812899653	5.20778979899653	4.37347426099653	4.30256724099653	5.83007338299653	4.35716789699653	4.77658134800347	4.39901834800347	4.93453734800347	4.8935526813368	4.60462334800347	5.10362134800347
BHLHB9	3.76381195371875	4.09563297471875	3.91697936771875	4.84534195271875	2.82349262271875	2.70992180271875	4.62607558871875	2.68513569371875	4.44314983471875	4.57013618371875	4.91358700371875	3.74511431171875	4.61618098271875	2.70160433871875	4.89703176071875	4.45239692771875	4.00618408128125	3.91874008128125	3.97883708128125	4.01705408128125	3.93710708128125	4.06917508128125
BHLHE40	7.15060444688542	6.34379456488542	6.73008588688542	7.59032072488542	7.24383073788542	6.38392021088542	7.22854124088542	5.93035425088542	6.40622908488542	6.18500014488542	7.37762204488542	6.68198772388542	6.82334661988542	7.31082301888542	7.08447451188542	7.01645600988542	6.73704336811458	6.67461186811458	6.69118336811458	6.72832536811458	7.54867086811458	6.67793686811458
BHLHE41	4.7100254555625	5.0330697985625	2.7625910545625	6.0095906735625	3.4633171425625	4.8522297795625	6.1207396735625	4.8652714845625	5.4764625595625	6.5503239025625	5.2464938995625	6.1246099275625	3.9184490035625	4.8577373465625	6.1243429195625	4.7374470335625	5.1189773534375	5.0017143534375	5.0427333534375	4.8673923534375	4.8716083534375	5.4173373534375
BHMT	3.29659461280208	3.36759895880208	5.27840699980208	3.35061237480208	3.34598817580208	4.80811537380208	3.26904798880208	3.33872258080208	3.28760198580208	3.23413725580208	3.32617078580208	3.38690022180208	3.28101871780208	4.06930109480208	3.28277033680208	3.32761898180208	3.57164123619792	3.56190923619792	3.58246823619792	3.57698923619792	3.54589623619792	3.63007323619792
BHMT2	4.10971657757292	3.52802186857292	3.46714735157292	3.56880012257292	3.50473740557292	3.48804969157292	3.42367232457292	3.54972885157292	3.45659313157292	3.50661990857292	3.48564983957292	3.55449618857292	3.48133189057292	3.49582271257292	3.51036448057292	3.47142513857292	3.50949825942708	3.64567525942708	3.43401125942708	3.59505025942708	3.47176425942708	3.56981725942708
BICC1	3.26028812958333	3.69109411408333	3.43745580808333	5.82677651258333	3.49782502108333	3.26439782208333	3.46804723258333	3.92139135108333	3.38377138758333	3.44076453308333	3.26419186058333	3.26703017808333	3.25422648208333	3.23322156358333	3.25803911608333	3.28544123308333	3.53409047991667	3.61127197991667	3.44219397991667	3.54090397991667	3.49669147991667	3.65758397991667
BICD1	3.02782335234375	3.02510393134375	4.44985602834375	4.61029907834375	3.50965244634375	3.02951744834375	3.16374200434375	3.10465929234375	5.21340191834375	4.93100650234375	5.83203448334375	3.79065738534375	3.03280045334375	3.53822399834375	4.86208245134375	3.99981960434375	3.90423527365625	3.91842877365625	3.99226477365625	3.94986127365625	4.01344927365625	3.89201577365625
BICD2	7.97740718976042	7.74228540176042	7.30716847876042	7.85838549376042	8.16007023376042	7.70750686176042	8.02238229076042	7.50504032876042	7.85740458976042	7.52931611576042	7.69278382476042	7.93464971376042	7.64967414476042	7.35846232576042	7.79306144376042	7.79306144376042	7.64388874257291	7.71934040923958	7.62709940923958	7.85213774257291	7.91939307590625	7.69638807590625
BID	8.97909036166667	8.95507357166667	9.12806592166667	8.97404399166667	8.78264961666667	9.13041038166667	9.18523313666667	9.11260131666667	8.41755156666667	8.46060006166667	8.95373867666667	9.14478223666667	9.07040928166667	8.79011359666667	8.72221927666667	8.90052455166667	8.88466288833333	8.81123988833333	8.78124338833333	9.09980538833333	9.12155238833333	8.81666138833333
BIK	6.07039478126042	5.62864853126042	5.06130600826042	5.50810983026042	6.22867395126042	5.84804948826042	6.00069659126042	5.88345184326042	5.62709867726042	7.23154377026042	5.56485826126042	6.22155487626042	5.08379963226042	6.34394203126042	6.82193907426042	5.68159514926042	5.99501607273958	5.84533707273958	5.96287307273958	5.90515707273958	5.94149907273958	5.90224107273958
BIN1	7.57825589830208	6.84562612530208	7.45832464330208	7.67896494130208	7.10332886930208	7.22243330730208	7.42381718430208	6.15390774830208	7.46928034730208	7.74315344330208	7.80093285330208	7.65306373430208	7.58240059330208	7.48866673830208	7.94360877730208	7.26200699330208	7.53101069569792	7.40960369569792	7.50693889569792	7.44816289569792	7.19227769569792	7.31492069569792
BIN2	7.82992	7.51286	7.61166	7.65094	8.66235	7.37364	7.87994	7.52031	7.23681	7.38476	7.70476	7.54656	7.87706	7.59496	7.38545	7.71696	7.74961	7.62567	7.68094	7.62172	7.66888	7.58653
BIN3	8.05108138315625	7.83599189915625	7.78411587915625	7.80498152115625	8.58879707815625	7.88743571815625	7.98324918415625	7.88247265515625	7.50874768315625	7.59238235715625	7.57238913015625	7.88820293815625	7.68779627215625	7.81423170915625	7.72358503015625	7.73750224715625	7.85828466784375	7.78382066784375	7.81570366784375	7.82847066784375	8.04196466784375	7.67536666784375
BIN3-IT1	5.17987116351042	5.18980646751042	5.28547053851042	4.96608632651042	5.84134729451042	4.68046300451042	4.94291456851042	5.25422041451042	4.47384624551042	4.81638619651042	4.97030012351042	4.74278926851042	5.37655758751042	5.07491735551042	4.75509080451042	4.90302385351042	5.04223836748958	5.02146236748958	4.98071436748958	5.05951036748958	5.01359736748958	5.05238636748958
BIRC2	7.53072724890625	8.13821446490625	8.06569984990625	7.96041676490625	8.02998651190625	7.55888003290625	7.95294643090625	7.81388866890625	7.87827514390625	7.88414886190625	7.88259258490625	7.87389014890625	7.46681063790625	7.55790060690625	7.72048294890625	7.73683352690625	7.76192140209375	7.88415340209375	7.12080040209375	8.45883340209375	8.09305340209375	7.57562340209375
BIRC3	7.04806564836458	8.48720906036458	7.64245524036458	8.22822041036458	6.46837533336458	7.70548565136458	8.03386379036458	7.21827257436458	8.99786312036458	8.59015816036458	7.81957826236458	8.23794633036458	7.20030129436458	6.78857020536458	8.27068857036458	7.56433444836458	7.82157108963542	7.77666208963542	7.76289008963542	7.76184608963542	7.77922308963542	7.71082808963542
BIRC5	6.46707945427431	6.60921546527431	5.66390419827431	5.78353997527431	5.5933305432743	7.0189125922743	6.48426982327431	7.03642529027431	6.1850959712743	9.19926873927431	7.0427743772743	7.6671692812743	6.1252865782743	7.81585060127431	8.04972229927431	6.71441795927431	6.97882416905902	7.07694050239236	7.0515678357257	7.19716416905903	6.2153168357257	6.52628516905903
BIRC7	3.28485282308333	3.84282117708333	4.26424581008333	4.10428360108333	3.54171439908333	4.21811992108333	5.00668851208333	3.32486620708333	3.45803356508333	3.76349235308333	3.30678958608333	3.74525506508333	4.32422925008333	3.25347028308333	3.51032820608333	3.30513905808333	3.66627344691667	3.68910044691667	3.79479444691667	3.73500944691667	3.82029744691667	3.88989844691667
BLCAP	6.12418	5.98392	5.57345	5.73096	6.20081	6.11719	5.89385	5.67637	6.20252	5.80995	5.79623	6.03367	5.90971	5.80658	5.94476	5.94078	5.68017	5.86884	6.18121	5.96695	6.00893	5.82327
BLK	6.92194529241667	6.95828403541667	6.09746535241667	7.76603824141667	7.04892621241667	7.27245438441667	7.68615175841667	6.39238447141667	8.19868171441667	8.16486865341667	6.74358139241667	7.28245866941667	7.04196209041667	7.14039081141667	7.15091642841667	6.68479388241667	7.15029637858333	7.10009037858333	7.24121737858333	7.10230437858333	7.15882137858333	7.20400887858333
BLM	6.02563524297917	6.47103765697917	6.14847065697917	7.21707195397917	6.26266708497917	6.49687185897917	6.09325933197917	6.51508627797917	6.96905938597917	7.12156755297917	6.90485011897917	6.62791691797917	6.19753185097917	6.48113070697917	7.12427387797917	6.66337895297917	6.56766725602083	6.52427225602083	6.56714725602083	6.74278825602083	6.50784625602083	6.58520725602083
BLMH	6.79277763684375	6.74829605984375	6.75925656284375	7.19225736284375	7.62363904584375	7.57704158784375	7.42698954784375	6.30829785984375	7.32770540584375	7.28228042584375	7.19085518584375	7.30472437684375	6.98751772384375	6.73999076584375	7.43091089084375	7.15378285984375	7.08861370615625	7.17521870615625	7.07220870615625	7.19772370615625	7.00211570615625	7.15649070615625
BLNK	5.18629692182813	6.02711299632812	5.84188787332813	6.12207377332813	4.65518073732813	5.28819729082812	6.22818062632813	5.79394423682812	6.86338126082813	6.95293236582813	5.91121330382813	6.23910620082813	5.24214574632813	5.46224665182813	6.20043411382813	5.84619503932812	5.87962707117187	5.84011707117187	5.88270107117187	5.84585207117187	5.88407507117187	5.86532607117188
BLOC1S1	8.06062828990625	8.52420391790625	8.81184157590625	8.43360149290625	8.01840672990625	8.79510825190625	8.35283676490625	9.25781150190625	8.10974721690625	8.34520340290625	8.54541070090625	8.48960738690625	8.22661419090625	8.24955241390625	8.28569338890625	8.50720883890625	8.44656325409375	8.55654225409375	8.77276425409375	8.10353425409375	8.40707625409375	8.34357325409375
BLVRA	8.77672031509375	9.42321572509375	10.3456373150938	9.10509319509375	7.36829774209375	8.55249916509375	8.61747964509375	9.29373766509375	9.10509319509375	8.95973031509375	9.04185600509375	9.30836261509375	8.50722285509375	8.69643560509375	9.16144053509375	9.24819074509375	9.09016216490625	9.04248441490625	8.90227416490625	8.77782666490625	8.97732541490625	9.02655691490625
BLVRB	10.4502255222917	10.3052776422917	11.4809093422917	10.3653046622917	10.2841131622917	10.9536120922917	10.6133403322917	11.3298985022917	10.5210274322917	10.4063116622917	9.98403208229167	10.3701811022917	11.0567800822917	10.6868526222917	9.66921131229167	11.1159589422917	10.6122789477083	10.6176899477083	10.9112529477083	9.88241194770833	11.0641509477083	10.5096039477083
BLZF1	4.61972494842361	5.27635993342361	5.70924529042361	5.49537615375695	5.05208220209028	4.62504126209028	5.20509553175695	4.94482100742361	5.49038188309028	4.70586299942361	5.16650584709028	5.28778564842361	4.82732165475695	4.30827619175695	5.26368019542361	5.30543532742361	5.08985853257639	5.14590053257639	4.99317519924305	5.11899953257639	5.09204319924305	5.04114653257639
BMP1	3.78714675838542	4.07046582488542	4.69189338888542	4.22028658588542	4.44349825738542	3.70626287638542	3.64011431288542	4.78467368038542	3.82250957238542	3.70322630988542	4.39079681038542	5.28575053838542	3.67449489088542	5.82647502588542	4.44681376788542	4.30718304638542	4.18293076961458	4.09909826961458	4.35579376961458	4.61063351961458	4.26374051961458	4.28840001961458
BMP10	3.36521912197917	4.29366274597917	3.33030361197917	3.36586751797917	3.32603831297917	3.35431502397917	3.32601601897917	3.37476175697917	3.64033663297917	3.37153826897917	3.36665350597917	3.38250873697917	3.35514608997917	3.30379751497917	3.34801368997917	3.35168364697917	3.40786455402083	3.40906255402083	3.49453355402083	3.35841055402083	3.44520455402083	3.45587255402083
BMP15	3.21646	3.17115	3.16713	3.16064	3.13489	5.92725	3.15143	3.16162	3.13721	3.126	3.17081	5.66608	3.14535	3.17317	3.17146	3.15672	3.50527	3.52818	3.50455	3.43488	3.50288	3.46326
BMP2	3.96902480014583	2.98588385714583	2.93606615314583	2.99320582314583	4.03725975114583	4.27270410114583	4.77781600914583	3.00409745714583	3.21111211214583	3.08620938614583	4.57878019414583	4.17401923714583	4.92683106814583	4.44209190314583	2.95583556014583	2.93926971514583	3.63298527885417	3.61496927885417	3.68432527885417	3.61002877885417	3.98280527885417	3.70871377885417
BMP2K	6.11115620282291	6.01288870948958	6.17894551348958	5.97169333382291	5.84617038882291	6.28069179815625	5.83451690482291	6.53160493415625	6.15095019548958	5.97052787348958	5.62086644915625	6.06217766315625	5.80331256015625	6.04485634548958	5.46187111815625	5.93572666815625	5.98630124951042	6.01639124951042	5.90996149951042	5.98747724951042	6.06330799951042	5.96829449951042
BMP3	3.30650031366146	3.35378486916146	3.30240709816146	3.29898292016146	3.40029762016146	3.30052573966146	3.29925402116146	3.29410419516146	3.64235824866146	3.34385476116146	3.29497296816146	3.30541673516146	3.79483798416146	3.37173617716146	3.59471048116146	3.29429528316146	3.35541779683854	3.41132079683854	3.49295379683854	3.39034579683854	3.31378479683854	3.36044179683854
BMP4	3.59339415307292	3.61294004107292	3.59290272607292	3.63584379907292	3.59806193107292	3.61092416507292	3.56733695707292	3.63156279207292	3.81181088307292	3.60032797507292	3.60222189207292	3.61046959607292	3.60659824707292	3.63809020007292	3.59597032307292	3.59436915507292	3.65955071892708	3.53656071892708	3.72952771892708	3.55067471892708	3.52382071892708	3.71342471892708
BMP5	3.21325	3.2718	3.22201	3.31444	3.44408	3.24464	3.43475	4.23618	3.19651	3.24945	3.23282	3.35442	3.23681	3.26315	3.94727	3.21936	3.39076	3.39249	3.38029	3.37892	3.37309	3.36482
[truncated: 11,112 more rows]
