# Supplementary material for: Multi-omics analysis and evidence of IL1R1 as a potential biomarker for diabetes-associated intervertebral disc degeneration
Source: Front Immunol. 2025 Oct 15;16:1692185. doi: 10.3389/fimmu.2025.1692185 (PMC12568676; doi:10.3389/fimmu.2025.1692185)
Supplement: Supplementary file 6 [file Table4.xlsx]

## Sheet: Sheet1
Table 4. sequences used in the study
Target Gene	Forward primer	Reverse primer
M--Gapdh	GACAAAATGGTGAAGGTCGGT	GAGGTCAATGAAGGGGTCG
M--IL1-R1	TCAGGAGCCCACTTTCTCTG	AGCACTTTCATATTCTCCATTTGTG
M,mouse.
